# Supplementary material for: Systems Biology Analysis of Gene Expression during In Vivo Mycobacterium avium paratuberculosis Enteric Colonization Reveals Role for Immune Tolerance
Source: PLoS One. 2012 Aug 17;7(8):e42127. doi: 10.1371/journal.pone.0042127 (PMC3422314; doi:10.1371/journal.pone.0042127)
Supplement: Table S2 — Significantly Perturbed GO Categories for Intermediate Phase Response. List of significantly perturbed gene ontology categories of biological processes for the Intermediate Phase time period (120, 240, and 480 minutes post-infection). Scores are determined by Dynamic Bayesian Gene Group Activation technique as explained in the main text. (XLS) [file pone.0042127.s003.xls]

## Sheet: Sheet1
Table S2. Significantly Perturbed GO Categories for Intermediate Phase Response.
GO Category	Description	t=120	t=240	t=480
smooth muscle development	The process whose specific outcome is the progression of smooth muscle over time, from its formation to the mature structure.	2.75	1.39	0.01
proximal/distal pattern formation	The regionalization process by which specific areas of cell differentiation are determined along a proximal/distal axis. The proximal/distal axis is defined by a line that runs from main body (proximal end) of an organism outward (distal end).	2.32	2.65	2.66
positive regulation of chondrocyte differentiation	Any process that activates or increases the frequency, rate or extent of chondrocyte differentiation.	2.31	0	2.19
female meiosis	Progression through the nuclear division phase of a meiotic cell cycle in the female germline.	2.04	2.66	-1.37
positive regulation of translation	Any process that activates or increases the frequency, rate or extent of the chemical reactions and pathways resulting in the formation of proteins by the translation of mRNA.	1.76	2.73	0.76
embryonic digit morphogenesis	The process, occurring in the embryo, by which the anatomical structures of the digit are generated and organized. Morphogenesis pertains to the creation of form. A digit is one of the terminal divisions of an appendage. For example a finger or toe.	1.64	0	2.25
forebrain neuron differentiation	The process whereby a relatively unspecialized cell acquires specialized features of a neuron that will reside in the forebrain.	1.63	2.45	0.36
regulation of specific transcription from RNA polymerase II promoter	Any process that modulates the frequency, rate or extent of the specifically regulated synthesis of RNA from DNA encoding a specific gene or set of genes by RNA polymerase II (Pol II), originating at a Pol II-specific promoter.	1.58	2.46	1.25
dorsal/ventral pattern formation	The regionalization process by which the areas along the dorsal/ventral axis are established that will lead to differences in cell differentiation. The dorsal/ventral axis is defined by a line that runs orthogonal to both the anterior/posterior and left/right axes. The dorsal end is defined by the upper or back side of an organism. The ventral end is defined by the lower or front side of an organ…	1.37	0	2.32
positive regulation of acute inflammatory response	Any process that activates or increases the frequency, rate, or extent of an acute inflammatory response.	1.34	3.48	0
regulation of oligodendrocyte differentiation	Any process that modulates the frequency, rate or extent of oligodendrocyte differentiation.	1.28	2.51	0.82
protein amino acid sulfation	The addition of a sulfate group as an ester to a protein amino acid.	1.13	0	3.24
response to protozoan	A change in state or activity of a cell or an organism (in terms of movement, secretion, enzyme production, gene expression, etc.) as a result of a stimulus from a protozoan.	1.05	3.57	0
cerebral cortex GABAergic interneuron differentiation	The process whereby a relatively unspecialized cell acquires specialized features of a GABAergic interneuron residing in the cerebral cortex.	0.78	2.51	0.8
negative regulation of glial cell differentiation	Any process that stops, prevents or reduces the frequency, rate or extent of glia cell differentiation.	0.72	2.28	0.46
camera-type eye development	The process whose specific outcome is the progression of the camera-type eye over time, from its formation to the mature structure. The camera-type eye is an organ of sight that receives light through an aperture and focuses it through a lens, projecting it on a photoreceptor field.	0.64	0	2.55
melanosome organization	A process that is carried out at the cellular level which results in the formation, arrangement of constituent parts, or disassembly of a melanosome. A melanosome is a tissue-specific, membrane-bounded cytoplasmic organelle within which melanin pigments are synthesized and stored.	0.59	1.45	2.75
embryonic cranial skeleton morphogenesis	The process by which the anatomical structures of cranial skeleton are generated and organized during the embryonic phase. Morphogenesis pertains to the creation of form.	0.58	1.02	2.5
cerebellar Purkinje cell differentiation	The process whereby neuroblasts acquire specialized structural and/or functional features that characterize the mature cerebellar Purkinje cell. Differentiation includes the processes involved in commitment of a neuroblast to a Purkinje cell fate. A Purkinje cell is an inhibitory GABAergic neuron found in the cerebellar cortex that projects to the deep cerebellar nuclei and brain stem.	0.49	0	2.45
negative regulation of cytokine secretion	Any process that stops, prevents or reduces the frequency, rate or extent of the regulated release of cytokines from a cell or group of cells.	0.45	0.01	-2.69
neuromuscular process	Any process pertaining to the functions of the nervous and muscular systems of an organism.	0.43	2.94	1.29
endocrine pancreas development	The process whose specific outcome is the progression of the endocrine pancreas over time, from its formation to the mature structure. The endocrine pancreas is made up of islet cells that produce insulin, glucagon and somatostatin.	0.34	3.44	-0.6
vascular smooth muscle contraction	A process, occurring in the vascular tissue, whereby actin/myosin complex activity generates force through ATP hydrolysis resulting in a change in smooth muscle geometry. This process is always coupled to chemo-mechanical energy conversion.	0	2.1	2.41
valine metabolic process	The chemical reactions and pathways involving valine, 2-amino-3-methylbutanoic acid.	0	3.42	-0.23
synapsis	The cell cycle process whereby the side by side pairing and physical juxtaposition of homologous chromosomes is created at the metaphase plate.	0	0	2.37
succinate metabolic process	The chemical reactions and pathways involving succinate, also known as butanedioate or ethane dicarboxylate, the dianion of succinic acid. Succinate is an important intermediate in metabolism and a component of the TCA cycle.	0	2.6	0
striated muscle cell differentiation	The process whereby a relatively unspecialized cell acquires specialized features of a striated muscle cell; striated muscle fibers are divided by transverse bands into striations, and cardiac and voluntary muscle are types of striated muscle.	0	-0.02	2.27
sterol biosynthetic process	The chemical reactions and pathways resulting in the formation of sterols, steroids with one or more hydroxyl groups and a hydrocarbon side-chain in the molecule.	0	0	2.34
sperm capacitation	A process required for sperm to reach fertilization competence. Sperm undergo an incompletely understood series of morphological and molecular maturational processes, termed capacitation, involving, among other processes, protein tyrosine phosphorylation and increased intracellular calcium.	0	2.41	2.17
skeletal muscle regeneration	The regrowth of muscle tissue to repair injured or damaged muscle fibers in the postnatal stage.	0	0	2.52
serotonin transport	The directed movement of serotonin into, out of, within or between cells. Serotonin (5-hydroxytryptamine) is a monoamine neurotransmitter occurring in the peripheral and central nervous systems.	0	2.19	2.3
sequestering of actin monomers	The selective interaction of actin monomers with specific molecules that inhibit their polymerization by preventing their access to other monomers.	0	0	2.33
response to ethanol	A change in state or activity of a cell or an organism (in terms of movement, secretion, enzyme production, gene expression, etc.) as a result of an ethanol stimulus.	0	-2.14	2.68
response to ATP	A change in state or activity of a cell or an organism (in terms of movement, secretion, enzyme production, gene expression, etc.) as a result of an ATP (adenosine 5'-triphosphate) stimulus.	0	2.3	2.45
regulation of vasoconstriction	Any process that modulates the frequency, rate or extent of reductions in the diameter of blood vessels.	0	0.78	2.32
regulation of steroid metabolic process	Any process that modulates the frequency, rate or extent of the chemical reactions and pathways involving steroids.	0	3.06	-0.1
regulation of inflammatory response	Any process that modulates the frequency, rate or extent of the inflammatory response, the immediate defensive reaction (by vertebrate tissue) to infection or injury caused by chemical or physical agents.	0	2.11	2.27
regulation of dopamine metabolic process	Any process that modulates the frequency, rate or extent of the chemical reactions and pathways involving dopamine.	0	2.41	0
regulation of collagen biosynthetic process	Any process that modulates the frequency, rate or extent of the chemical reactions and pathways resulting in the formation of collagen, any of a group of fibrous proteins of very high tensile strength that form the main component of connective tissue in animals.	0	2.68	0.58
regulation of biological quality	Any process that modulates the frequency, rate or extent of a biological quality. A biological quality is a measurable attribute of an organism or part of an organism, such as size, mass, shape, color, etc.	0	0	2.81
regulation of antigen receptor-mediated signaling pathway	Any process that modulates the frequency, rate or extent of signaling pathways initiated by the cross-linking of an antigen receptor on a B- or T cell.	0	0	-2.69
pyrimidine base metabolic process	The chemical reactions and pathways involving pyrimidine bases, 1,3-diazine, organic nitrogenous bases.	0	-2.28	0.55
production of molecular mediator of acute inflammatory response	The synthesis or release of any molecular mediator of the acute inflammatory response following an inflammatory stimulus, resulting in an increase in its intracellular or extracellular levels.	0	1.93	2.72
positive regulation of vasodilation	Any process that activates or increases the frequency, rate or extent of vasodilation.	0	2.97	2.49
positive regulation of smoothened signaling pathway	Any process that activates or increases the frequency, rate or extent of smoothened signaling.	0	0	2.46
positive regulation of ion transport	Any process that activates or increases the frequency, rate or extent of the directed movement of charged atoms or small charged molecules into, out of, within or between cells.	0	2.6	2.37
positive regulation of gamma-delta T cell differentiation	Any process that activates or increases the frequency, rate or extent of gamma-delta T cell differentiation.	0	2.4	-2.33
positive regulation of BMP signaling pathway	Any process that activates or increases the frequency, rate or extent of BMP signaling pathway activity.	0	1.49	2.26
positive regulation of B cell differentiation	Any process that activates or increases the frequency, rate or extent of B cell differentiation.	0	2.38	-2.13
pigmentation	The deposition or aggregation of coloring matter in an organism, tissue or cell.	0	0	2.3
phosphatidylserine metabolic process	The chemical reactions and pathways involving phosphatidylserines, any of a class of glycerophospholipids in which the phosphatidyl group is esterified to the hydroxyl group of L-serine. They are important constituents of cell membranes.	0	0	2.51
organ or tissue specific immune response	An immune response taking place in an organ or tissues such as the liver, brain, mucosa, or nervous system tissues.	0	2.48	-0.04
negative regulation of striated muscle development	Any process that stops, prevents or reduces the frequency, rate or extent of striated muscle development.	0	0.94	2.64
negative regulation of smoothened signaling pathway	Any process that stops, prevents or reduces the frequency, rate or extent of smoothened signaling.	0	0.35	2.4
negative regulation of smooth muscle contraction	Any process that stops, prevents or reduces the frequency, rate or extent of smooth muscle contraction.	0	1.68	2.36
negative regulation of neurological system process	Any process that stops, prevents or reduces the frequency, rate or extent of a neurophysiological process.	0	2.33	1.64
negative regulation of metabolic process	Any process that stops, prevents or reduces the frequency, rate or extent of the chemical reactions and pathways within a cell or an organism.	0	0.48	-2.62
negative regulation of erythrocyte differentiation	Any process that stops, prevents or reduces the frequency, rate or extent of erythrocyte differentiation.	0	2.45	0
negative regulation of cellular protein metabolic process	Any process that stops, prevents or reduces the frequency, rate or extent of the chemical reactions and pathways involving a protein, occurring at the level of an individual cell.	0	0.01	2.58
negative regulation of bone resorption	Any process that stops, prevents or reduces the frequency, rate or extent of bone resorption.	0	2.44	-3.2
natural killer cell differentiation	The process whereby a relatively unspecialized cell acquires the specialized features of a natural killer cell.	0	3.13	2.17
myosin filament assembly	The aggregation, arrangement and bonding together of a filament composed of myosin molecules.	0	1.66	2.38
myoblast differentiation	The process whereby a relatively unspecialized cell acquires specialized features of a myoblast. A myoblast is a mononucleate cell type that, by fusion with other myoblasts, gives rise to the myotubes that eventually develop into skeletal muscle fibers.	0	0	2.46
musculoskeletal movement	The movement of an organism or part of an organism using mechanoreceptors, the nervous system, striated muscle and/or the skeletal system.	0	2.69	0
muscle filament sliding	The sliding of actin thin filaments and myosin thick filaments past each other in muscle contraction. This involves a process of interaction of myosin located on a thick filament with actin located on a thin filament. During this process ATP is split and forces are generated.	0	0.21	2.68
middle ear morphogenesis	The process by which the anatomical structures of middle ear are generated and organized. Morphogenesis pertains to the creation of form. The middle ear is the air-filled cavity within the skull of vertebrates that lies between the outer ear and the inner ear. It is linked to the pharynx (and therefore to outside air) via the Eustachian tube and in mammals contains the three ear ossicles, which t…	0	0.16	2.56
midbrain-hindbrain boundary development	The process whose specific outcome is the progression of the midbrain-hindbrain boundary over time, from its formation to the mature structure. The midbrain-hindbrain domain of the embryonic brain is comprised of the mesencephalic vesicle and the first rhombencephalic vesicle at early somitogenesis stages.	0	2.74	2.51
midbrain development	The process whose specific outcome is the progression of the midbrain over time, from its formation to the mature structure. The midbrain is the middle division of the three primary divisions of the developing chordate brain or the corresponding part of the adult brain (in vertebrates, includes a ventral part containing the cerebral peduncles and a dorsal tectum containing the corpora quadrigemin…	0	0.4	3.64
methionine biosynthetic process	The chemical reactions and pathways resulting in the formation of methionine (2-amino-4-(methylthio)butanoic acid), a sulfur-containing, essential amino acid found in peptide linkage in proteins.	0	0.07	2.59
male sex differentiation	The establishment of the sex of a male organism by physical differentiation.	0	2.59	0
male meiosis I	Progression through male meiosis I, the first meiotic division in the male germline.	0	2.72	3.16
macromolecule biosynthetic process	The chemical reactions and pathways resulting in the formation of a macromolecule, any molecule of high relative molecular mass, the structure of which essentially comprises the multiple repetition of units derived, actually or conceptually, from molecules of low relative molecular mass.	0	0	2.36
intermediate filament-based process	Any cellular process that depends upon or alters the intermediate filament cytoskeleton, that part of the cytoskeleton comprising intermediate filaments and their associated proteins.	0	0	2.84
insulin-like growth factor receptor signaling pathway	The series of molecular signals generated as a consequence of the insulin-like growth factor receptor binding to one of its physiological ligands.	0	1.23	2.49
hindbrain morphogenesis	The process by which the anatomical structure of the hindbrain is generated and organized. Morphogenesis pertains to the creation of form. The hindbrain is the region consisting of the medulla, pons and cerebellum. Areas of the hindbrain control motor and autonomic functions.	0	1.92	2.72
hindbrain development	The process whose specific outcome is the progression of the hindbrain over time, from its formation to the mature structure. The hindbrain is the posterior of the three primary divisions of the developing chordate brain, or the corresponding part of the adult brain (in vertebrates, includes the cerebellum, pons, and medulla oblongata and controls the autonomic functions and equilibrium).	0	3.1	2.46
glycerophospholipid biosynthetic process	The chemical reactions and pathways resulting in the formation of glycerophospholipids, any derivative of glycerophosphate that contains at least one O-acyl, O-alkyl, or O-alkenyl group attached to the glycerol residue.	0	-0.64	2.63
eye morphogenesis	The process by which the anatomical structures of the eye are generated and organized. Morphogenesis pertains to the creation of form.	0	0.26	2.37
ethanolamine and derivative metabolic process		0	-0.02	2.46
ethanol metabolic process	The chemical reactions and pathways involving ethanol, CH3-CH2-OH, a colorless, water-miscible, flammable liquid produced by alcoholic fermentation.	0	-2.64	2.81
establishment or maintenance of chromatin architecture	Any process that results in the specification, formation or maintenance of the physical structure of eukaryotic chromatin.	0	0	2.46
establishment of localization in cell	The directed movement of a substance or cellular entity, such as a protein complex or organelle, to a specific location within, or in the membrane of, a cell.	0	1.05	2.8
endothelial cell proliferation	The multiplication or reproduction of endothelial cells, resulting in the expansion of a cell population. Endothelial cells are thin flattened cells which line the inside surfaces of body cavities, blood vessels, and lymph vessels, making up the endothelium.	0	1.23	2.26
embryonic viscerocranium morphogenesis	The process by which the anatomical structures of viscerocranium are generated and organized during the embryonic phase. Morphogenesis pertains to the creation of form. The viscerocranium is the part of the skull comprising the facial bones.	0	0	2.43
embryonic forelimb morphogenesis	The process, occurring in the embryo, by which the anatomical structures of the forelimb are generated and organized. Morphogenesis pertains to the creation of form. The forelimbs are the front limbs of an animal.	0	0.59	2.36
elevation of cytosolic calcium ion concentration during G-protein signaling, coupled to IP3 second messenger (phospholipase C activating)	Any process that increases the concentration of calcium ions in the cytosol during the process of G-protein signaling coupled to IP3 second messenger.	0	3.71	2.49
cytoplasmic microtubule organization	A process that is carried out at the cellular level which results in the formation, arrangement of constituent parts, or disassembly of structures formed of microtubules and associated proteins in the cytoplasm of a cell.	0	0	2.28
citrate metabolic process	The chemical reactions and pathways involving citrate, 2-hydroxy-1,2,3-propanetricarboyxlate. Citrate is widely distributed in nature and is an important intermediate in the TCA cycle and the glyoxylate cycle.	0	2.76	0
cerebellar cortex morphogenesis	The process by which the anatomical structure of the cranial nerves are generated and organized. Morphogenesis pertains to the creation of form. The cerebellar cortex is a thin mantle of gray matter that covers the surface of each cerebral hemisphere. It has a characteristic morphology with convolutions (gyri) and crevices (sulci) that have specific functions. Six layers of nerve cells and the ne…	0	-0.14	2.89
cellular response to insulin stimulus	A change in state or activity of a cell (in terms of movement, secretion, enzyme production, gene expression, etc.) as a result of an insulin stimulus. Insulin is a polypeptide hormone produced by the islets of Langerhans of the pancreas in mammals, and by the homologous organs of other organisms.	0	0.5	2.32
cellular response to hormone stimulus	A change in state or activity of a cell (in terms of movement, secretion, enzyme production, gene expression, etc.) as a result of a hormone stimulus.	0	2.56	-0.95
cell-cell junction organization	A process that is carried out at the cellular level which results in the formation, arrangement of constituent parts, or disassembly of a cell-cell junction. A cell-cell junction is a specialized region of connection between two cells.	0	1.27	2.54
biogenic amine biosynthetic process	The chemical reactions and pathways resulting in the formation of any of a group of naturally occurring, biologically active amines, such as norepinephrine, histamine, and serotonin, many of which act as neurotransmitters.	0	0	2.73
adult feeding behavior	Feeding behavior in a fully developed and mature organism.	0	1.71	-2.63
actin filament organization	A process that is carried out at the cellular level which results in the formation, arrangement of constituent parts, or disassembly of cytoskeletal structures comprising actin filaments. Includes processes that control the spatial distribution of actin filaments, such as organizing filaments into meshworks, bundles, or other structures, as by cross-linking.	0	0	2.37
actin filament bundle formation	The assembly of actin filament bundles; actin filaments are on the same axis but may be oriented with the same or opposite polarities and may be packed with different levels of tightness.	0	0	2.49
RNA modification	The covalent alteration of one or more nucleotides within an RNA molecule to produce an RNA molecule with a sequence that differs from that coded genetically.	0	0	2.36
Peyer's patch development	The process whose specific outcome is the progression of Peyer's patches over time, from their formation to the mature structure. Peyer's patches are typically found as nodules associated with gut epithelium with distinct internal structures including B- and T-zones for the activation of lymphocytes.	0	3.31	1.5
2-oxoglutarate metabolic process	The chemical reactions and pathways involving oxoglutarate, the dianion of 2-oxoglutaric acid. It is a key constituent of the TCA cycle and a key intermediate in amino-acid metabolism.	0	2.67	2.14
generation of a signal involved in cell-cell signaling	The cellular process by which a physical entity or change in state, a signal, is created that originates in one cell and is used to transfer information to another cell. This process begins with the initial formation of the signal and ends with the mature form and placement of the signal.	-0.32	2.65	2.42
regulation of heart rate	Any process that modulates the frequency or rate of heart contraction.	-0.39	2.74	2.58
insemination	The introduction of semen or sperm into the genital tract of a female.	-0.39	2.09	2.39
positive regulation of immune effector process	Any process that activates or increases the frequency, rate, or extent of an immune effector process.	-1.51	2.27	0
peptide hormone secretion	The regulated release of a peptide hormone from secretory granules.	-1.83	2.26	0
detection of light stimulus	The series of events in which a light stimulus (in the form of photons) is received and converted into a molecular signal.	-2.31	0	0
