# Supplementary material for: Systems Biology Analysis of Gene Expression during In Vivo Mycobacterium avium paratuberculosis Enteric Colonization Reveals Role for Immune Tolerance
Source: PLoS One. 2012 Aug 17;7(8):e42127. doi: 10.1371/journal.pone.0042127 (PMC3422314; doi:10.1371/journal.pone.0042127)
Supplement: Table S3 — Significantly Perturbed GO Categories for Late Phase Response. List of significantly perturbed gene ontology categories of biological processes for the Late Phase time period (720 minutes post infection). Scores are determined by Dynamic Bayesian Gene Group Activation technique as explained in the main text. (XLS) [file pone.0042127.s004.xls]

## Sheet: Sheet1
Table S3. Significantly Perturbed GO Categories for Late Phase Response.
GO Category	Description	t=720
negative regulation of metabolic process	Any process that stops, prevents or reduces the frequency, rate or extent of the chemical reactions and pathways within a cell or an organism.	4.36
regulation of lipid catabolic process	Any process that modulates the frequency, rate, or extent of the chemical reactions and pathways resulting in the breakdown of lipids.	4.27
response to ATP	A change in state or activity of a cell or an organism (in terms of movement, secretion, enzyme production, gene expression, etc.) as a result of an ATP (adenosine 5'-triphosphate) stimulus.	4.09
nucleotide metabolic process	The chemical reactions and pathways involving a nucleotide, a nucleoside that is esterified with (ortho)phosphate or an oligophosphate at any hydroxyl group on the glycose moiety; may be mono-, di- or triphosphate; this definition includes cyclic nucleotides (nucleoside cyclic phosphates).	3.73
negative regulation of angiogenesis	Any process that stops, prevents or reduces the frequency, rate or extent of angiogenesis.	3.71
cholesterol metabolic process	The chemical reactions and pathways involving cholesterol, cholest-5-en-3 beta-ol, the principal sterol of vertebrates and the precursor of many steroids, including bile acids and steroid hormones. It is a component of the plasma membrane lipid bilayer and of plasma lipoproteins and can be found in all animal tissues.	3.71
cell fate commitment	The commitment of cells to specific cell fates and their capacity to differentiate into particular kinds of cells. Positional information is established through protein signals that emanate from a localized source within a cell (the initial one-cell zygote) or within a developmental field.	3.71
positive regulation of chemokine biosynthetic process	Any process that activates or increases the frequency, rate or extent of the chemical reactions and pathways resulting in the formation of chemokines.	3.69
regulation of steroid metabolic process	Any process that modulates the frequency, rate or extent of the chemical reactions and pathways involving steroids.	3.68
muscle filament sliding	The sliding of actin thin filaments and myosin thick filaments past each other in muscle contraction. This involves a process of interaction of myosin located on a thick filament with actin located on a thin filament. During this process ATP is split and forces are generated.	3.6
production of molecular mediator of acute inflammatory response	The synthesis or release of any molecular mediator of the acute inflammatory response following an inflammatory stimulus, resulting in an increase in its intracellular or extracellular levels.	3.53
regulation of excitatory postsynaptic membrane potential	Any process that modulates the establishment or extent of the excitatory postsynaptic potential (EPSP) which is a temporay increase in postsynaptic potential due to the flow of positively charged ions into the postsynaptic cell. The flow of ions that causes an EPSP is an excitatory postsynaptic current (EPSC) and makes it easier for the neuron to fire an action potential.	3.5
dorsal/ventral pattern formation	The regionalization process by which the areas along the dorsal/ventral axis are established that will lead to differences in cell differentiation. The dorsal/ventral axis is defined by a line that runs orthogonal to both the anterior/posterior and left/right axes. The dorsal end is defined by the upper or back side of an organism. The ventral end is defined by the lower or front side of an organ…	3.46
regulation of membrane potential	Any process that modulates the establishment or extent of a membrane potential, the electric potential existing across any membrane arising from charges in the membrane itself and from the charges present in the media on either side of the membrane.	3.44
neuromuscular synaptic transmission	The process of communication from a neuron to a muscle, across a synapse.	3.43
cell-cell signaling	Any process that mediates the transfer of information from one cell to another.	3.42
negative regulation of cytokine secretion	Any process that stops, prevents or reduces the frequency, rate or extent of the regulated release of cytokines from a cell or group of cells.	3.41
inflammatory response	The immediate defensive reaction (by vertebrate tissue) to infection or injury caused by chemical or physical agents. The process is characterized by local vasodilation, extravasation of plasma into intercellular spaces and accumulation of white blood cells and macrophages.	3.41
DNA damage response, signal transduction resulting in induction of apoptosis	A cascade of processes initiated by the detection of DNA damage and resulting in the induction of apoptosis (programmed cell death).	3.4
positive regulation of interleukin-6 biosynthetic process	Any process that activates or increases the frequency, rate or extent of the chemical reactions and pathways resulting in the formation of interleukin-6.	3.39
Peyer's patch development	The process whose specific outcome is the progression of Peyer's patches over time, from their formation to the mature structure. Peyer's patches are typically found as nodules associated with gut epithelium with distinct internal structures including B- and T-zones for the activation of lymphocytes.	3.39
neural tube closure	The last step in the formation of the neural tube, where the paired neural folds are brought together and fuse at the dorsal midline.	3.35
leukocyte chemotaxis	The movement of a leukocyte in response to an external stimulus.	3.34
response to alkaloid	A change in state or activity of a cell or an organism (in terms of movement, secretion, enzyme production, gene expression, etc.) as a result of an alkaloid stimulus. Alkaloids are a large group of nitrogenous substances found in naturally in plants, many of which have extracts that are pharmacologically active.	3.32
regulation of multicellular organismal process	Any process that modulates the frequency, rate or extent of a multicellular organismal process, the processes pertinent to the function of a multicellular organism above the cellular level; includes the integrated processes of tissues and organs.	3.32
regulation of calcium ion transport	Any process that modulates the frequency, rate or extent of the directed movement of calcium ions into, out of, within or between cells.	3.32
chemotaxis	The directed movement of a motile cell or organism, or the directed growth of a cell guided by a specific chemical concentration gradient. Movement may be towards a higher concentration (positive chemotaxis) or towards a lower concentration (negative chemotaxis).	3.32
regulation of cell migration	Any process that modulates the frequency, rate or extent of cell migration.	3.31
insemination	The introduction of semen or sperm into the genital tract of a female.	3.31
respiratory chain complex IV assembly	The aggregation, arrangement and bonding together of a set of components to form respiratory chain complex IV (also known as cytochrome c oxidase), the terminal member of the respiratory chain of the mitochondrion and some aerobic bacteria. Cytochrome c oxidases are multi-subunit enzymes containing from 13 subunits in the mammalian mitochondrial form to 3-4 subunits in the bacterial forms.	3.3
negative regulation of MAP kinase activity	Any process that stops, prevents or reduces the frequency, rate or extent of MAP kinase activity.	3.3
myoblast differentiation	The process whereby a relatively unspecialized cell acquires specialized features of a myoblast. A myoblast is a mononucleate cell type that, by fusion with other myoblasts, gives rise to the myotubes that eventually develop into skeletal muscle fibers.	3.3
acrosome reaction	The discharge, by sperm, of a single, anterior secretory granule following their attachment to the zona pellucida surrounding the oocyte. The process begins with the fusion of the outer acrosomal membrane with the sperm plasma membrane and ends with the disperasl of the acrosomal contents into the egg.	3.29
positive regulation of JNK cascade	Any process that activates or increases the frequency, rate or extent of signal transduction mediated by the JNK cascade.	3.28
dopamine receptor, adenylate cyclase activating pathway	The series of molecular signals generated as a consequence of a dopamine receptor binding to its physiological ligand, followed by activation of adenylyl cyclase and a subsequent increase in the concentration of cyclic AMP.	3.28
cholesterol homeostasis	Any process involved in the maintenance of an internal equilibrium of cholesterol within an organism or cell.	3.28
positive regulation of multicellular organism growth	Any process that activates or increases the frequency, rate or extent of growth of an organism to reach its usual body size.	3.27
positive regulation of protein amino acid phosphorylation	Any process that activates or increases the frequency, rate or extent of addition of phosphate groups to amino acids within a protein.	3.26
middle ear morphogenesis	The process by which the anatomical structures of middle ear are generated and organized. Morphogenesis pertains to the creation of form. The middle ear is the air-filled cavity within the skull of vertebrates that lies between the outer ear and the inner ear. It is linked to the pharynx (and therefore to outside air) via the Eustachian tube and in mammals contains the three ear ossicles, which t…	3.26
platelet activation	A series of progressive, overlapping events triggered by exposure of the platelets to subendothelial tissue. These events include shape change, adhesiveness, aggregation, and release reactions. When carried through to completion, these events lead to the formation of a stable hemostatic plug.	3.25
ureteric bud branching	Branching of the ureteric bud.	3.24
regulation of cell adhesion	Any process that modulates the frequency, rate or extent of attachment of a cell to another cell or to the extracellular matrix.	3.24
L-serine metabolic process	The chemical reactions and pathways involving L-serine, the L-enantiomer of serine, i.e. (2S)-2-amino-3-hydroxypropanoic acid.	3.24
BMP signaling pathway	A series of molecular signals generated as a consequence of any member of the BMP (bone morphogenetic protein) family binding to a cell surface receptor.	3.24
positive regulation of developmental growth	Any process that activates, maintains or increases the rate of developmental growth.	3.23
inactivation of MAPK activity	Any process that terminates the activity of the active enzyme MAP kinase.	3.23
positive regulation vascular endothelial growth factor production	Any process that increases or activates the frequency, rate, or extent of production of vascular endothelial growth factor.	3.22
negative regulation of osteoclast differentiation	Any process that stops, prevents or reduces the frequency, rate or extent of osteoclast differentiation.	3.22
methionine biosynthetic process	The chemical reactions and pathways resulting in the formation of methionine (2-amino-4-(methylthio)butanoic acid), a sulfur-containing, essential amino acid found in peptide linkage in proteins.	3.22
adult locomotory behavior	Locomotory behavior in a fully developed and mature organism.	3.21
hindbrain development	The process whose specific outcome is the progression of the hindbrain over time, from its formation to the mature structure. The hindbrain is the posterior of the three primary divisions of the developing chordate brain, or the corresponding part of the adult brain (in vertebrates, includes the cerebellum, pons, and medulla oblongata and controls the autonomic functions and equilibrium).	3.2
negative regulation of immune effector process	Any process that stops, prevents, or reduces the frequency, rate, or extent of an immune effector process.	3.19
ovulation from ovarian follicle	The process leading to the rupture of the follicle, releasing the centrally located oocyte into the oviduct.	3.18
fatty acid metabolic process	The chemical reactions and pathways involving fatty acids, aliphatic monocarboxylic acids liberated from naturally occurring fats and oils by hydrolysis.	3.18
cell fate determination	Process involved in cell fate commitment. Once determination has taken place, a cell becomes committed to differentiate down a particular pathway regardless of its environment.	3.18
taurine metabolic process	The chemical reactions and pathways involving taurine (2-aminoethanesulfonic acid), a sulphur-containing amino acid derivative important in the metabolism of fats.	3.17
ceramide metabolic process	The chemical reactions and pathways involving ceramides, any N-acylated sphingoid.	3.17
vasoconstriction	A decrease in the diameter of blood vessels, especially arteries, usually causing an increase in blood pressure.	3.16
regulation of microtubule-based process	Any process that modulates the frequency, rate or extent of any cellular process that depends upon or alters the microtubule cytoskeleton.	3.15
negative regulation of insulin receptor signaling pathway	Any process that stops, prevents or reduces the frequency, rate or extent of insulin receptor signaling.	3.15
acute-phase response	Process involving non-antibody proteins whose concentrations in the plasma increase in response to infection or injury of homeothermic animals.	3.15
positive regulation of glucose import	Any process that activates or increases the frequency, rate or extent of the import of the hexose monosaccharide glucose into a cell or organelle.	3.14
embryonic pattern specification	The process that results in the patterns of cell differentiation that will arise in an embryo.	3.14
neutrophil activation	The change in morphology and behavior of a neutrophil resulting from exposure to a cytokine, chemokine, cellular ligand, or soluble factor.	3.13
negative regulation of striated muscle development	Any process that stops, prevents or reduces the frequency, rate or extent of striated muscle development.	3.13
negative regulation of protein ubiquitination	Any process that stops, prevents or reduces the frequency, rate or extent of the addition of ubiquitin moieties to a protein.	3.12
negative regulation of DNA binding	Any process that stops, prevents or reduces the frequency, rate or extent of DNA binding, selective interaction with deoxyribonucleic acid.	3.12
glucose transport	The directed movement of the hexose monosaccharide glucose into, out of, within or between cells.	3.12
RNA metabolic process	The chemical reactions and pathways involving RNA, ribonucleic acid, one of the two main type of nucleic acid, consisting of a long, unbranched macromolecule formed from ribonucleotides joined in 3',5'-phosphodiester linkage.	3.12
G-protein signaling, coupled to cyclic nucleotide second messenger	The series of molecular signals generated as a consequence of a G-protein coupled receptor binding to its physiological ligand, followed by modulation of a nucleotide cyclase activity and a subsequent change in the concentration of a cyclic nucleotide.	3.12
male gonad development	The process whose specific outcome is the progression of the male gonad over time, from its formation to the mature structure.	3.11
di-, tri-valent inorganic cation homeostasis	The regulation of the levels, transport, and metabolism of divalent and trivalent inorganic cations.	3.11
T cell differentiation in the thymus	The process whereby a precursor cell type acquires the specialized features of a T cell via a differentiation pathway dependent upon transit through the thymus.	3.11
positive regulation of inflammatory response	Any process that activates or increases the frequency, rate or extent of the inflammatory response.	3.1
innate immune response	Innate immune responses are defense responses mediated by germline encoded components that directly recognize components of potential pathogens.	3.1
regulation of G-protein coupled receptor protein signaling pathway	Any process that modulates the frequency, rate or extent of G-protein coupled receptor protein signaling pathway activity.	3.09
protein import into nucleus, translocation	The vectorial transfer of a protein from the cytoplasm into the nucleus, through the nuclear pore and across the nuclear envelope.	3.08
skeletal muscle contraction	A process whereby force is generated within skeletal muscle tissue, resulting in a change in muscle geometry. Force generation involves a chemo-mechanical energy conversion step. The chemo-mechanical energy conversion step is carried out by the actin/myosin complex activity, which generates force through ATP hydrolysis. In the skeletal muscle, the muscle contraction takes advantage of an ordered …	3.07
response to stimulus	A change in state or activity of a cell or an organism (in terms of movement, secretion, enzyme production, gene expression, etc.) as a result of a stimulus.	3.07
negative regulation of BMP signaling pathway	Any process that stops, prevents or reduces the frequency, rate or extent of BMP signaling pathway activity.	3.07
negative regulation of tumor necrosis factor production	Any process that stops, prevents, or reduces the frequency, rate, or extent of tumor necrosis factor production.	3.06
cell-matrix adhesion	The binding of a cell to the extracellular matrix via adhesion molecules.	3.06
carbohydrate transport	The directed movement of carbohydrate into, out of, within or between cells. Carbohydrates are any of a group of organic compounds based of the general formula Cx(H2O)y.	3.06
visual perception	The series of events required for an organism to receive a visual stimulus, convert it to a molecular signal, and recognize and characterize the signal. Visual stimuli are detected in the form of photons and are processed to form an image.	3.05
ceramide biosynthetic process	The chemical reactions and pathways resulting in the formation of ceramides, any N-acylated sphingoid.	3.05
phosphoinositide 3-kinase cascade	A series of reactions, mediated by the intracellular phosphoinositide 3-kinase (PI3K). PI3K cascades lie downstream of many cell surface receptor linked signaling pathways and regulate numerous cellular functions.	3.04
negative regulation of catalytic activity	Any process that stops or reduces the activity of an enzyme.	3.04
positive regulation of interleukin-2 biosynthetic process	Any process that activates or increases the frequency, rate or extent of the chemical reactions and pathways resulting in the formation of interleukin-2.	3.03
synaptic transmission	The process of communication from a neuron to a target (neuron, muscle, or secretory cell) across a synapse.	3.02
response to lipopolysaccharide	A change in state or activity of an organism (in terms of movement, secretion, enzyme production, gene expression, etc.) as a result of a of lipopolysaccharide stimulus; lipopolysaccharide is a major component of the cell wall of gram-negative bacteria.	3.02
hormone-mediated signaling	A series of molecular signals mediated by the detection of a hormone.	3.02
calcium ion transport	The directed movement of calcium (Ca) ions into, out of, within or between cells.	3.02
G-protein signaling, adenylate cyclase activating pathway	The series of molecular signals generated as a consequence of a G-protein coupled receptor binding to its physiological ligand, followed by activation of adenylyl cyclase and a subsequent increase in the concentration of cyclic AMP.	3.02
negative regulation of cell-matrix adhesion	Any process that stops, prevents or reduces the rate or extent of cell adhesion to the extracellular matrix.	3.01
negative regulation of axon extension	Any process that stops, prevents or reduces the frequency, rate or extent of axon outgrowth.	3.01
mitochondrial genome maintenance	The maintenance of the structure and integrity of the mitochondrial genome; includes replication and segregation of the mitochondrial chromosome.	3.01
immune response	Any immune system process that functions in the calibrated response of an organism to a potential internal or invasive threat.	3.01
cerebral cortex radially oriented cell migration	The migration of cells in the developing cerebral cortex in which cells move from the ventricular and/or subventricular zone toward the surface of the brain.	3.01
positive regulation of proteolysis	Any process that activates or increases the frequency, rate or extent of the hydrolysis of a peptide bond or bonds within a protein.	3
polyol biosynthetic process	The chemical reactions and pathways resulting in the formation of a polyol, any alcohol containing three or more hydroxyl groups attached to saturated carbon atoms.	3
neurite morphogenesis	The process by which the anatomical structures of neurites are generated and organized. Morphogenesis pertains to the creation of form. A neurite is any process extending from a neural cell, such as axons or dendrites.	3
negative regulation of chondrocyte differentiation	Any process that stops, prevents or reduces the frequency, rate or extent of chondrocyte differentiation.	3
regulation of systemic arterial blood pressure by hormone	The process by which hormones modulate the force with which blood passes through the circulatory system. A hormone is one of a group of substances formed in very small amounts in one specialized organ or group of cells and carried (sometimes in the bloodstream) to another organ or group of cells, in the same organism, upon which they have a specific regulatory action.	2.99
regulation of ATPase activity	Any process that modulates the rate of ATP hydrolysis by an ATPase.	2.99
neuron differentiation	The process whereby a relatively unspecialized cell acquires specialized features of a neuron.	2.99
embryonic forelimb morphogenesis	The process, occurring in the embryo, by which the anatomical structures of the forelimb are generated and organized. Morphogenesis pertains to the creation of form. The forelimbs are the front limbs of an animal.	2.99
chondroitin sulfate biosynthetic process	The chemical reactions and pathways resulting in the formation of chondroitin sulfate, any member of a group of 10-60 kDa glycosaminoglycans, widely distributed in cartilage and other mammalian connective tissues, the repeat units of which consist of beta-(1,4)-linked D-glucuronyl beta-(1,3)-N-acetyl-D-galactosamine sulfate.	2.99
sulfate transport	The directed movement of sulfate into, out of, within or between cells.	2.98
regulation of acute inflammatory response	Any process that modulates the frequency, rate, or extent of an acute inflammatory response.	2.98
protein import into mitochondrial inner membrane	The import of proteins into the mitochondria inner membrane. Inner membrane proteins are first imported into the matrix space where the matrix-targeting sequence is removed; how these proteins then are incorporated into the inner membrane is not known.	2.98
regulation of activin receptor signaling pathway	Any process that modulates the frequency, rate or extent of the activity of any activin receptor signaling pathway.	2.97
regulation of transport	Any process that modulates the frequency, rate or extent of the directed movement of substances (such as macromolecules, small molecules, ions) into, out of, within or between cells.	2.96
regulation of translation	Any process that modulates the frequency, rate or extent of the chemical reactions and pathways resulting in the formation of proteins by the translation of mRNA.	2.96
regulation of heart rate	Any process that modulates the frequency or rate of heart contraction.	2.96
negative regulation of protein kinase activity	Any process that stops, prevents or reduces the frequency, rate or extent of protein kinase activity.	2.96
regulation of Wnt receptor signaling pathway	Any process that modulates the frequency, rate or extent of the activity of the Wnt receptor mediated signal transduction pathway.	2.95
protein metabolic process	The chemical reactions and pathways involving a specific protein, rather than of proteins in general. Includes protein modification.	2.95
GPI anchor biosynthetic process	The chemical reactions and pathways resulting in the formation of a glycosylphosphatidylinositol (GPI) anchor that attaches some membrane proteins to the lipid bilayer of the cell membrane. The phosphatidylinositol moiety is linked via the C-6 hydroxyl residue of inositol to a carbohydrate chain which is itself linked to the protein via an ethanolamine phosphate moiety, its amino group forming an…	2.95
synaptic transmission, dopaminergic	The process of communication from a neuron to another neuron across a synapse using the neurotransmitter dopamine.	2.94
male sex differentiation	The establishment of the sex of a male organism by physical differentiation.	2.94
2-oxoglutarate metabolic process	The chemical reactions and pathways involving oxoglutarate, the dianion of 2-oxoglutaric acid. It is a key constituent of the TCA cycle and a key intermediate in amino-acid metabolism.	2.94
valine metabolic process	The chemical reactions and pathways involving valine, 2-amino-3-methylbutanoic acid.	2.93
regulation of tyrosine phosphorylation of Stat3 protein	Any process that modulates the frequency, rate or extent of introducing a phosphate group to a tyrosine residue of a Stat3 protein.	2.93
phosphatidylserine metabolic process	The chemical reactions and pathways involving phosphatidylserines, any of a class of glycerophospholipids in which the phosphatidyl group is esterified to the hydroxyl group of L-serine. They are important constituents of cell membranes.	2.93
negative regulation of transport	Any process that stops, prevents or reduces the frequency, rate or extent of the directed movement of substances (such as macromolecules, small molecules, ions) into, out of, within or between cells.	2.93
heart morphogenesis	The developmental process by which the heart is generated and organized. The heart is a hollow, muscular organ, which, by contracting rhythmically, keeps up the circulation of the blood.	2.93
DNA fragmentation during apoptosis	The cleavage of DNA during apoptosis, which usually occurs in two stages	2.93
ribosome biogenesis	The process of the formation of the constituents of the ribosome subunits, their assembly, and their transport to the sites of protein synthesis.	2.92
positive regulation of B cell proliferation	Any process that activates or increases the rate or extent of B cell proliferation.	2.92
neuropeptide signaling pathway	The series of molecular signals generated as a consequence of a peptide neurotransmitter binding to a cell surface receptor.	2.92
amyloid precursor protein metabolic process	The chemical reactions and pathways involving amyloid precursor protein (APP), the precursor of beta-amyloid, a glycoprotein associated with Alzheimer's disease.	2.92
regulation of polysaccharide metabolic process	Any process that modulates the frequency, rate or extent of the chemical reactions and pathways involving polysaccharides.	2.91
preassembly of GPI anchor in ER membrane	The stepwise addition of the components of the GPI anchor on to phosphatidylinositol lipids in the endoplasmic reticulum membrane.	2.91
positive regulation of chondrocyte differentiation	Any process that activates or increases the frequency, rate or extent of chondrocyte differentiation.	2.91
lactation	The secretion of milk by the mammary gland.	2.91
camera-type eye development	The process whose specific outcome is the progression of the camera-type eye over time, from its formation to the mature structure. The camera-type eye is an organ of sight that receives light through an aperture and focuses it through a lens, projecting it on a photoreceptor field.	2.91
response to glucocorticoid stimulus	A change in state or activity of a cell or an organism (in terms of movement, secretion, enzyme production, gene expression, etc.) as a result of a glucocorticoid stimulus. Glucocorticoids are hormonal C21 corticosteroids synthesized from cholesterol with the ability to bind with the cortisol receptor and trigger similar effects. Glucocorticoids act primarily on carbohydrate and protein metabolis…	2.9
regulation of heart contraction	Any process that modulates the frequency, rate or extent of heart contraction. Heart contraction is the process by which the heart decreases in volume in a characteristic way to propel blood through the body.	2.9
osteoblast development	The process whose specific outcome is the progression of an osteoblast over time, from its formation to the mature structure. Osteoblast development does not include the steps involved in committing a cranial neural crest cell or an osteoprogenitor cell to an osteoblast fate. An osteoblast is a cell that gives rise to bone.	2.9
energy derivation by oxidation of organic compounds		2.9
activation of adenylate cyclase activity	Any process that initiates the activity of the inactive enzyme adenylate cyclase.	2.9
DNA-dependent DNA replication	The process whereby new strands of DNA are synthesized, using parental DNA as a template for the DNA-dependent DNA polymerases that synthesize the new strands.	2.9
lipoprotein metabolic process	The chemical reactions and pathways involving any conjugated, water-soluble protein in which the nonprotein moiety consists of a lipid or lipids.	2.89
lipid homeostasis	Any process involved in the maintenance of an internal equilibrium of lipid within an organism or cell.	2.89
inner ear morphogenesis	The process by which the anatomical structures of the inner ear are generated and organized. Morphogenesis pertains to the creation of form. The inner ear is the structure in vertebrates that contains the organs of balance and hearing. It consists of soft hollow sensory structures (the membranous labyrinth) containing fluid (endolymph) surrounded by fluid (perilymph) and encased in a bony cavity …	2.89
elevation of cytosolic calcium ion concentration	Any process that increases the concentration of calcium ions in the cytosol.	2.89
defense response to Gram-positive bacterium	Reactions triggered in response to the presence of a Gram-positive bacterium that act to protect the cell or organism.	2.89
regulation of Notch signaling pathway	Any process that modulates the frequency, rate or extent of the Notch signaling pathway.	2.88
positive regulation of protein kinase activity	Any process that activates or increases the frequency, rate or extent of protein kinase activity.	2.88
negative regulation of signal transduction	Any process that stops, prevents or reduces the frequency, rate or extent of signal transduction.	2.88
negative regulation of ossification	Any process that stops, prevents or reduces the frequency, rate or extent of bone formation.	2.88
membrane raft organization	A process that is carried out at the cellular level which results in the formation, arrangement of constituent parts, or disassembly of membrane rafts, small (10-200 nm), heterogeneous, highly dynamic, sterol- and sphingolipid-enriched membrane domains that compartmentalize cellular processes.	2.88
heme biosynthetic process	The chemical reactions and pathways resulting in the formation of heme, any compound of iron complexed in a porphyrin (tetrapyrrole) ring, from less complex precursors.	2.88
positive regulation of mitosis	Any process that activates or increases the frequency, rate or extent of mitosis.	2.87
positive regulation of T cell mediated immunity	Any process that activates or increases the frequency, rate, or extent of T cell mediated immunity.	2.87
natural killer cell differentiation	The process whereby a relatively unspecialized cell acquires the specialized features of a natural killer cell.	2.87
homeostasis of number of cells within a tissue	Any biological process involved in the maintenance of the equilibrium of cell number within a population of cells in a tissue.	2.87
endothelial cell proliferation	The multiplication or reproduction of endothelial cells, resulting in the expansion of a cell population. Endothelial cells are thin flattened cells which line the inside surfaces of body cavities, blood vessels, and lymph vessels, making up the endothelium.	2.87
regulation of respiratory gaseous exchange by neurological process	A process carried out by the nervous system that is required for the proper control of respiratory gaseous exchange. This process occurs in the respiratory center of the brain in vertebrates.	2.86
pigmentation	The deposition or aggregation of coloring matter in an organism, tissue or cell.	2.86
cyclic nucleotide metabolic process	The chemical reactions and pathways involving a cyclic nucleotide, a nucleotide in which the phosphate group is in diester linkage to two positions on the sugar residue.	2.86
cerebellar granule cell differentiation	The process whereby neuroblasts acquire specialized structural and/or functional features that characterize the mature cerebellar granule cell. Differentiation includes the processes involved in commitment of a neuroblast to a granule cell fate. A granule cell is a glutamatergic interneuron found in the cerebellar cortex.	2.86
Wnt receptor signaling pathway through beta-catenin	The series of molecular signals initiated by binding of Wnt protein to a frizzled family receptor on the surface of the target cell and ending with a change in transcription of target genes.	2.86
sensory perception of temperature stimulus	The series of events required for an organism to receive a sensory temperature stimulus, convert it to a molecular signal, and recognize and characterize the signal.	2.85
response to glucose stimulus	A change in state or activity of a cell or an organism (in terms of movement, secretion, enzyme production, gene expression, etc.) as a result of a glucose stimulus.	2.85
oxaloacetate metabolic process	The chemical reactions and pathways involving oxaloacetate, the anion of oxobutanedioic acid, an important intermediate in metabolism, especially as a component of the TCA cycle.	2.85
elevation of cytosolic calcium ion concentration during G-protein signaling, coupled to IP3 second messenger (phospholipase C activating)	Any process that increases the concentration of calcium ions in the cytosol during the process of G-protein signaling coupled to IP3 second messenger.	2.85
regulation of protein export from nucleus	Any process that modulates the frequency, rate or extent of the directed movement of proteins from the nucleus to the cytoplasm.	2.84
pro-B cell differentiation	The process whereby a precursor cell type acquires the specialized features of a pro-B cell. Pro-B cells are the earliest stage of the B cell lineage and undergo heavy chain D and J gene rearrangements, although they are not fully committed.	2.84
oxidation reduction	The process of removal or addition of one or more electrons with or without the concomitant removal or addition of a proton or protons.	2.84
negative regulation of nucleocytoplasmic transport	Any process that stops, prevents or reduces the frequency, rate or extent of the directed movement of substances between the cytoplasm and the nucleus.	2.84
lens morphogenesis in camera-type eye	The process by which the anatomical structures of the lens are generated and organized. Morphogenesis pertains to the creation of form. The lens is a transparent structure in the eye through which light is focused onto the retina.	2.84
determination of left/right symmetry	The establishment of an organism's body plan or part of an organism with respect to the left and right halves. The pattern can either be symmetric, such that the halves are mirror images, or asymmetric where the pattern deviates from this symmetry.	2.84
cell morphogenesis	The developmental process by which the size or shape of a cell is generated and organized. Morphogenesis pertains to the creation of form.	2.84
sequestering of lipid	The accumulation and maintenance in cells or tissues of lipids, compounds soluble in organic solvents but insoluble or sparingly soluble in aqueous solvents. Lipid reserves can be accumulated during early developmental stages for mobilization and utilization at later stages of development.	2.83
regulation of inflammatory response	Any process that modulates the frequency, rate or extent of the inflammatory response, the immediate defensive reaction (by vertebrate tissue) to infection or injury caused by chemical or physical agents.	2.83
regulation of biological quality	Any process that modulates the frequency, rate or extent of a biological quality. A biological quality is a measurable attribute of an organism or part of an organism, such as size, mass, shape, color, etc.	2.83
embryo implantation	Attachment of the blastocyst to the uterine lining.	2.83
cellular catabolic process	The chemical reactions and pathways resulting in the breakdown of substances, carried out by individual cells.	2.83
odontogenesis of dentine-containing tooth	The process whose specific outcome is the progression of a dentine-containing tooth over time, from its formation to the mature structure. A dentine-containing tooth is a hard, bony organ borne on the jaw or other bone of a vertebrate, and are composed mainly of dentine, a dense calcified substance, covered by a layer of enamel.	2.82
cartilage development	The process whose specific outcome is the progression of the cartilage over time, from its formation to the mature structure. Cartilage is a connective tissue dominated by extracellular matrix containing collagen type II and large amounts of proteoglycan, particularly chondroitin sulfate.	2.82
axon guidance	The process by which the migration of an axon growth cone is directed to a specific target site in response to a combination of attractive and repulsive cues.	2.82
regulation of interleukin-8 production	Any process that modulates the frequency, rate, or extent of interleukin-8 production.	2.81
negative regulation of endocytosis	Any process that stops, prevents or reduces the frequency, rate or extent of endocytosis.	2.81
dorsal/ventral axis specification	The establishment, maintenance and elaboration of the dorsal/ventral axis. The dorsal/ventral axis is defined by a line that runs orthogonal to both the anterior/posterior and left/right axes. The dorsal end is defined by the upper or back side of an organism. The ventral end is defined by the lower or front side of an organism.	2.81
cell wall catabolic process	The chemical reactions and pathways resulting in the breakdown of a cell wall.	2.81
regulation of macromolecule metabolic process	Any process that modulates the frequency, rate or extent of the chemical reactions and pathways involving macromolecules, any molecule of high relative molecular mass, the structure of which essentially comprises the multiple repetition of units derived, actually or conceptually, from molecules of low relative molecular mass.	2.8
protein-chromophore linkage	The covalent or noncovalent linking of a chromophore to a protein.	2.8
positive regulation of transcription from RNA polymerase II promoter	Any process that activates or increases the frequency, rate or extent of transcription from the RNA polymerase II promoter.	2.8
leukocyte adhesion	The attachment of a leukocyte to another cell via adhesion molecules.	2.8
leukocyte activation	A change in morphology and behavior of a leukocyte resulting from exposure to a specific antigen, mitogen, cytokine, cellular ligand, or soluble factor.	2.8
heterophilic cell adhesion	The attachment of an adhesion molecule in one cell to a nonidentical adhesion molecule in an adjacent cell.	2.79
activation of MAPKK activity	The initiation of the activity of the inactive enzyme MAP kinase kinase by phosphorylation by a MAPKKK.	2.79
Wnt receptor signaling pathway	The series of molecular signals initiated by binding of Wnt protein to a frizzled family receptor on the surface of the target cell and ending with a change in cell state.	2.79
positive regulation of transcription	Any process that activates or increases the frequency, rate or extent of transcription.	2.78
positive regulation of epithelial cell proliferation	Any process that activates or increases the rate or extent of epithelial cell proliferation.	2.78
negative regulation of transcription	Any process that stops, prevents or reduces the frequency, rate or extent of transcription.	2.78
motor axon guidance	The process by which the migration of an axon growth cone of a motor neuron is directed to a specific target site in response to a combination of attractive and repulsive cues.	2.78
female gonad development	The process whose specific outcome is the progression of the female gonad over time, from its formation to the mature structure.	2.78
fat cell differentiation	The process whereby a relatively unspecialized cell acquires specialized features of an adipocyte, an animal connective tissue cell specialized for the synthesis and storage of fat.	2.78
chemical homeostasis	Any biological process involved in the maintenance of an internal equilibrium of a chemical.	2.78
B cell differentiation	The process whereby a precursor cell type acquires the specialized features of a B cell.	2.78
receptor clustering	Grouping of a set of receptors at a cellular location, often to amplify the sensitivity of a signaling response.	2.77
cholesterol absorption	Uptake of cholesterol into the blood by absorption from the small intestine.	2.77
response to calcium ion	A change in state or activity of a cell or an organism (in terms of movement, secretion, enzyme production, gene expression, etc.) as a result of a calcium ion stimulus.	2.76
receptor catabolic process	The chemical reactions and pathways resulting in the breakdown of a receptor molecule, a macromolecule that undergoes combination with a hormone, neurotransmitter, drug or intracellular messenger to initiate a change in cell function.	2.76
positive regulation of insulin secretion	Any process that activates or increases the frequency, rate or extent of the regulated release of insulin.	2.76
melanosome organization	A process that is carried out at the cellular level which results in the formation, arrangement of constituent parts, or disassembly of a melanosome. A melanosome is a tissue-specific, membrane-bounded cytoplasmic organelle within which melanin pigments are synthesized and stored.	2.76
skeletal muscle regeneration	The regrowth of muscle tissue to repair injured or damaged muscle fibers in the postnatal stage.	2.75
regulation of synaptic plasticity	A process that modulates synaptic plasticity, the ability of synapses to change as circumstances require. They may alter function, such as increasing or decreasing their sensitivity, or they may increase or decrease in actual numbers.	2.75
positive regulation of cytokine production	Any process that activates or increases the frequency, rate or extent of production of a cytokine.	2.75
peristalsis	A wavelike sequence of involuntary muscular contraction and relaxation that passes along a tubelike structure, such as the intestine, impelling the contents onwards.	2.75
negative regulation of fat cell differentiation	Any process that stops, prevents or reduces the frequency, rate or extent of adipocyte differentiation.	2.75
embryonic development	The process whose specific outcome is the progression of an embryo from its formation until the end of its embryonic life stage. The end of the embryonic stage is organism-specific. For example, for mammals, the process would begin with zygote formation and end with birth. For insects, the process would begin at zygote formation and end with larval hatching. For plant zygotic embryos, this would …	2.75
defense response to fungus	Reactions triggered in response to the presence of a fungus that act to protect the cell or organism.	2.75
cholesterol efflux	The directed movement of cholesterol, cholest-5-en-3-beta-ol, out of a cell or organelle.	2.75
positive regulation of T cell proliferation	Any process that activates or increases the rate or extent of T cell proliferation.	2.74
porphyrin catabolic process	The chemical reactions and pathways resulting in the breakdown of any member of a large group of derivatives or analogs of porphyrin. Porphyrin consists of a ring of four pyrrole nuclei linked each to the next at their alpha positions through a methine group.	2.74
muscle adaptation	A process by which muscle adapts, with consequent modifications to structural and/or functional phenotypes, in response to a stimulus. Stimuli include contractile activity, loading conditions, substrate supply, and environmental factors. These adaptive events occur in both muscle fibers and associated structures (motoneurons and capillaries), and they involve alterations in regulatory mechanisms,…	2.74
hindbrain morphogenesis	The process by which the anatomical structure of the hindbrain is generated and organized. Morphogenesis pertains to the creation of form. The hindbrain is the region consisting of the medulla, pons and cerebellum. Areas of the hindbrain control motor and autonomic functions.	2.74
endothelial cell migration	The orderly movement of endothelial cells into the extracellular matrix to form an endothelium.	2.74
barbed-end actin filament capping	The binding of a protein or protein complex to the barbed (or plus) end of an actin filament, thus preventing the addition, exchange or removal of further actin subunits.	2.74
serine family amino acid biosynthetic process	The chemical reactions and pathways resulting in the formation of amino acids of the serine family, comprising cysteine, glycine, homoserine, selenocysteine and serine.	2.73
regulation of cytokine production during immune response	Any process that modulates the frequency, rate, or extent of cytokine production during immune response.	2.73
regulation of calcium ion-dependent exocytosis	Any process that modulates the frequency, rate or extent of calcium ion-dependent exocytosis.	2.73
positive regulation of activated T cell proliferation	Any process that activates or increases the rate or extent of activated T cell proliferation.	2.73
mitotic sister chromatid segregation	The cell cycle process whereby replicated homologous chromosomes are organized and then physically separated and apportioned to two sets during the mitotic cell cycle. Each replicated chromosome, composed of two sister chromatids, aligns at the cell equator, paired with its homologous partner. One homolog of each morphologic type goes into each of the resulting chromosome sets.	2.73
glucose homeostasis	Any process involved in the maintenance of an internal equilibrium of glucose within an organism or cell.	2.73
blood circulation	The flow of blood through the body of an animal, enabling the transport of O2 and nutrients to the tissues and the removal of waste products.	2.73
biological_process	Any process specifically pertinent to the functioning of integrated living units	2.73
JAK-STAT cascade	Any process by which STAT proteins (Signal Transducers and Activators of Transcription) are activated by members of the JAK (janus activated kinase) family of tyrosine kinases, following the binding of cytokines to their cognate receptor. Once activated, STATs dimerize and translocate to the nucleus and modulate the expression of target genes.	2.73
vascular smooth muscle contraction	A process, occurring in the vascular tissue, whereby actin/myosin complex activity generates force through ATP hydrolysis resulting in a change in smooth muscle geometry. This process is always coupled to chemo-mechanical energy conversion.	2.72
positive regulation of cell proliferation	Any process that activates or increases the rate or extent of cell proliferation.	2.72
integrin-mediated signaling pathway	Any series of molecular signals generated as a consequence of an integrin binding to one of its physiological ligands.	2.72
heme metabolic process	The chemical reactions and pathways involving heme, any compound of iron complexed in a porphyrin (tetrapyrrole) ring.	2.72
response to pain	A change in state or activity of a cell or an organism (in terms of movement, secretion, enzyme production, gene expression, etc.) as a result of a pain stimulus. Pain stimuli cause activation of nociceptors, peripheral receptors for pain, include receptors which are sensitive to painful mechanical stimuli, extreme heat or cold, and chemical stimuli.	2.71
regulation of vasoconstriction	Any process that modulates the frequency, rate or extent of reductions in the diameter of blood vessels.	2.71
regulation of smooth muscle contraction	Any process that modulates the frequency, rate or extent of smooth muscle contraction.	2.71
penetration of zona pellucida	The infiltration by sperm of the zona pellucida to reach the oocyte. The process involves digestive enzymes from a modified lysosome called the acrosome, situated at the head of the sperm.	2.71
dendrite morphogenesis	The process by which the anatomical structures of dendrite are generated and organized. Morphogenesis pertains to the creation of form. A dendrite is a freely branching protoplasmic process of a nerve cell.	2.71
regulation of nuclear mRNA splicing, via spliceosome	Any process that modulates the frequency, rate or extent of mRNA splicing via a spliceosomal mechanism.	2.7
proteolysis	The hydrolysis of a peptide bond or bonds within a protein.	2.7
positive regulation of viral reproduction	Any process that activates or increases the frequency, rate or extent of the viral life cycle, the set of processes by which a virus reproduces and spreads among hosts.	2.7
positive regulation of cell adhesion	Any process that activates or increases the frequency, rate or extent of cell adhesion.	2.7
aging	The inherent decline over time, from the optimal fertility and viability of early maturity, that may precede death and may be preceded by other indications, such as sterility.	2.7
transcription from RNA polymerase III promoter	The synthesis of RNA from a DNA template by RNA polymerase III (Pol III), originating at a Pol III-specific promoter.	2.69
positive regulation of transcription factor activity	Any process that activates or increases the frequency, rate or extent of activity of a transcription factor, any factor involved in the initiation or regulation of transcription.	2.69
female pregnancy	The set of physiological processes that allow an embryo or foetus to develop within the body of a female animal. It covers the time from fertilization of a female ovum by a male spermatozoon until birth.	2.69
cytokine-mediated signaling pathway	Any series of molecular signals generated as a consequence of a cytokine or chemokine binding to a cell surface receptor.	2.69
cortical actin cytoskeleton organization	A process that is carried out at the cellular level which results in the formation, arrangement of constituent parts, or disassembly of actin-based cytoskeletal structures in the cell cortex, i.e. just beneath the plasma membrane.	2.69
actin filament severing	The process by which an actin filament is broken down into smaller filaments.	2.69
synaptic transmission, glutamatergic	The process of communication from a neuron to another neuron across a synapse using the neurotransmitter glutamate.	2.68
sensory perception of sound	The series of events required for an organism to receive an auditory stimulus, convert it to a molecular signal, and recognize and characterize the signal. Sonic stimuli are detected in the form of vibrations and are processed to form a sound.	2.68
proximal/distal pattern formation	The regionalization process by which specific areas of cell differentiation are determined along a proximal/distal axis. The proximal/distal axis is defined by a line that runs from main body (proximal end) of an organism outward (distal end).	2.68
protein amino acid dephosphorylation	The process of removing one or more phosphoric residues from a protein.	2.68
negative regulation of growth	Any process that stops, prevents or reduces the rate or extent of growth, the increase in size or mass of all or part of an organism.	2.68
negative regulation of apoptosis	Any process that stops, prevents or reduces the frequency, rate or extent of cell death by apoptosis.	2.68
growth	The increase in size or mass of an entire organism, a part of an organism or a cell.	2.68
caspase activation	Upregulation of the activity of a caspase, any of a group of cysteine proteases involved in apoptosis.	2.68
auditory receptor cell differentiation	The process whereby a relatively unspecialized cell acquires specialized features of an auditory hair cell.	2.68
response to heat	A change in state or activity of a cell or an organism (in terms of movement, secretion, enzyme production, gene expression, etc.) as a result of a heat stimulus, a temperature stimulus above the optimal temperature for that organism.	2.67
progesterone metabolic process	The chemical reactions and pathways involving progesterone, a steroid hormone produced in the ovary which prepares and maintains the uterus for pregnancy. Also found in plants.	2.67
embryonic digestive tract morphogenesis	The process by which the anatomical structures of the digestive tract are generated and organized during embryonic development. The digestive tract is the tube extending from the mouth to the anus, including the pharynx, esophagus, stomach, and intestines.	2.67
cerebellar cortex morphogenesis	The process by which the anatomical structure of the cranial nerves are generated and organized. Morphogenesis pertains to the creation of form. The cerebellar cortex is a thin mantle of gray matter that covers the surface of each cerebral hemisphere. It has a characteristic morphology with convolutions (gyri) and crevices (sulci) that have specific functions. Six layers of nerve cells and the ne…	2.67
amino sugar metabolic process	The chemical reactions and pathways involving any amino sugar, sugars containing an amino group in place of a hydroxyl group.	2.67
alveolus development	The process whose specific outcome is the progression of the alveolus over time, from its formation to the mature structure. The alveolus is a sac for holding air in the lungs; formed by the terminal dilation of air passageways.	2.67
sequestering of metal ion	The process of binding or confining metal ions such that they are separated from other components of a biological system.	2.66
protein homotetramerization	The formation of a protein homotetramer, a macromolecular structure consisting of four noncovalently associated identical subunits.	2.66
positive regulation of interleukin-8 biosynthetic process	Any process that activates or increases the frequency, rate or extent of the chemical reactions and pathways resulting in the formation of interleukin-8.	2.66
palate development	The biological process whose specific outcome is the progression of the palate from an initial condition to its mature state. This process begins with the formation of the structure and ends with the mature structure. The palate is the partition that separates the nasal and oral cavities.	2.66
negative regulation of protein transport	Any process that stops, prevents or reduces the frequency, rate or extent of the directed movement of a protein into, out of, within or between cells.	2.66
negative regulation of bone resorption	Any process that stops, prevents or reduces the frequency, rate or extent of bone resorption.	2.66
negative regulation of MAPKKK cascade	Any process that stops, prevents or reduces the frequency, rate or extent of signal transduction mediated by the MAPKKK cascade.	2.66
lens development in camera-type eye	The process whose specific outcome is the progression of the lens over time, from its formation to the mature structure. The lens is a transparent structure in the eye through which light is focused onto the retina.	2.66
erythrocyte differentiation	The process by which a myeloid precursor cell acquires specializes features of an erythrocyte.	2.66
porphyrin biosynthetic process	The chemical reactions and pathways resulting in the formation of any member of a large group of derivatives or analogs of porphyrin. Porphyrin consists of a ring of four pyrrole nuclei linked each to the next at their alpha positions through a methine group.	2.65
nucleobase, nucleoside, nucleotide and nucleic acid metabolic process	The chemical reactions and pathways involving nucleobases, nucleosides, nucleotides and nucleic acids.	2.65
peptidyl-serine phosphorylation	The posttranslational phosphorylation of peptidyl-serine to form peptidyl-O-phospho-L-serine.	2.64
leukocyte tethering or rolling	Transient adhesive interactions between leukocytes and endothelial cells lining blood vessels mediated primarily by selectins and which are typically the first step in cellular extravasation.	2.64
guanosine metabolic process	The chemical reactions and pathways involving guanine, guanine riboside, a nucleoside with a wide species distribution.	2.64
epithelial cell differentiation	The process whereby a relatively unspecialized cell acquires specialized features of an epithelial cell, any of the cells making up an epithelium.	2.64
cholesterol biosynthetic process	The chemical reactions and pathways resulting in the formation of cholesterol, cholest-5-en-3 beta-ol, the principal sterol of vertebrates and the precursor of many steroids, including bile acids and steroid hormones.	2.64
cerebellum development	The process whose specific outcome is the progression of the cerebellum over time, from its formation to the mature structure. The cerebellum is the portion of the brain in the back of the head between the cerebrum and the pons. In mice, the cerebellum controls balance for walking and standing, modulates the force and range of movement and is involved in the learning of motor skills.	2.64
visual learning	Any process in an organism in which a change in behavior of an individual in response to repeated exposure to a visual cue.	2.63
response to virus	A change in state or activity of a cell or an organism (in terms of movement, secretion, enzyme production, gene expression, etc.) as a result of a stimulus from a virus.	2.63
regulation of dendrite morphogenesis	Any process that modulates the frequency, rate or extent of dendrite morphogenesis.	2.63
neural crest cell migration	The characteristic movement of cells from the dorsal ridge of the neural tube to a variety of locations in a vertebrate embryo.	2.63
fucose metabolic process	The chemical reactions and pathways involving fucose, or 6-deoxygalactose, which has two enantiomers, D-fucose and L-fucose.	2.63
fibrinolysis	An ongoing process that solubilizes fibrin, chiefly by the proteolytic action of plasmin, resulting in the removal of small blood clots.	2.63
somatic stem cell maintenance	The process by which an organism retains a population of somatic stem cells, undifferentiated cells in the embryo or adult which can undergo unlimited division and give rise to cell types of the body other than those of the germ-line.	2.62
skeletal system morphogenesis	The process by which the anatomical structures of the skeleton are generated and organized. Morphogenesis pertains to the creation of form.	2.62
neuron development	The process whose specific outcome is the progression of a neuron over time, from initial commitment of the cell to a specific fate, to the fully functional differentiated cell.	2.62
neuromuscular junction development	The process whose specific outcome is the progression of the neuromuscular junction over time, from its formation to the mature structure.	2.62
establishment or maintenance of cell polarity	Any cellular process that results in the specification, formation or maintenance of anisotropic intracellular organization or cell growth patterns.	2.62
digestive system process	A physical, chemical, or biochemical process carried out by living organisms to break down ingested nutrients into components that may be easily absorbed and directed into metabolism.	2.62
protein amino acid sulfation	The addition of a sulfate group as an ester to a protein amino acid.	2.61
positive regulation of cell-substrate adhesion	Any process that increases the frequency, rate or extent of cell-substrate adhesion. Cell-substrate adhesion is the attachment of a cell to the underlying substrate via adhesion molecules.	2.61
excretion	The elimination by an organism of the waste products that arise as a result of metabolic activity. These products include water, carbon dioxide (CO2), and nitrogenous compounds.	2.61
embryonic digit morphogenesis	The process, occurring in the embryo, by which the anatomical structures of the digit are generated and organized. Morphogenesis pertains to the creation of form. A digit is one of the terminal divisions of an appendage. For example a finger or toe.	2.61
acute inflammatory response	Inflammation which comprises a rapid, short-lived, relatively uniform response to acute injury or antigenic challenge and is characterized by accumulations of fluid, plasma proteins, and granulocytic leukocytes. An acute inflammatory response occurs within a matter of minutes or hours, and either resolves within a few days or becomes a chronic inflammatory response.	2.61
tetracycline transport	The directed movement of tetracycline into, out of, within or between cells. Tetracycline is a broad spectrum antibiotic that blocks binding of aminoacyl tRNA to the ribosomes of both Gram-positive and Gram-negative organisms (and those of organelles).	2.6
synapsis	The cell cycle process whereby the side by side pairing and physical juxtaposition of homologous chromosomes is created at the metaphase plate.	2.6
negative regulation of ubiquitin-protein ligase activity during mitotic cell cycle	Any process that stops, prevents or reduces the frequency, rate or extent of ubiquitin ligase activity during the mitotic cell cycle.	2.6
negative regulation of NF-kappaB import into nucleus	Any process that stops, prevents or reduces the frequency, rate or extent of the transfer of NF-kappaB, a transcription factor for eukaryotic RNA polymerase II promoters, from the cytoplasm into the nucleus, across the nuclear membrane.	2.6
epidermis development	The process whose specific outcome is the progression of the epidermis over time, from its formation to the mature structure. The epidermis is the outer epithelial layer of a plant or animal, it may be a single layer that produces an extracellular material (e.g. the cuticle of arthropods) or a complex stratified squamous epithelium, as in the case of many vertebrate species.	2.6
ATP biosynthetic process	The chemical reactions and pathways resulting in the formation of ATP, adenosine 5'-triphosphate, a universally important coenzyme and enzyme regulator.	2.6
spermatogenesis	The process of formation of spermatozoa, including spermatocytogenesis and spermiogenesis.	2.59
segment specification	The process whereby segments assume individual identities; exemplified in insects by the actions of the products of the homeotic genes.	2.59
regulation of multicellular organism growth	Any process that modulates the frequency, rate or extent of growth of the body of an organism so that it reaches its usual body size.	2.59
regulation of Cdc42 GTPase activity	Any process that modulates the activity of the GTPase Cdc42.	2.59
positive regulation of ubiquitin-protein ligase activity during mitotic cell cycle	Any process that activates, maintains or increases the rate of ubiquitin ligase activity during the mitotic cell cycle.	2.59
neural tube development	The process whose specific outcome is the progression of the neural tube over time, from its formation to the mature structure. The mature structure of the neural tube exists when the tube has been segmented into the forebrain, midbrain, hindbrain and spinal cord regions. In addition neural crest has budded away from the epithelium.	2.59
dorsoventral neural tube patterning	The process by which the neural tube is regionalized in the dorsoventral axis.	2.59
detection of temperature stimulus	The series of events in which a temperature stimulus (hot or cold) is received and converted into a molecular signal.	2.59
anterior/posterior pattern formation	The regionalization process by which specific areas of cell differentiation are determined along the anterior-posterior axis. The anterior-posterior axis is defined by a line that runs from the head or mouth of an organism to the tail or opposite end of the organism.	2.59
activation of protein kinase activity	Any process that initiates the activity of an inactive protein kinase.	2.59
serotonin transport	The directed movement of serotonin into, out of, within or between cells. Serotonin (5-hydroxytryptamine) is a monoamine neurotransmitter occurring in the peripheral and central nervous systems.	2.58
positive regulation of secretion	Any process that activates or increases the frequency, rate or extent of the regulated release of a substance from a cell or group of cells.	2.58
positive regulation of glial cell differentiation	Any process that activates or increases the frequency, rate or extent of glia cell differentiation.	2.58
neurotransmitter receptor metabolic process	The chemical reactions and pathways involving neurotransmitter receptors.	2.58
intermediate filament-based process	Any cellular process that depends upon or alters the intermediate filament cytoskeleton, that part of the cytoskeleton comprising intermediate filaments and their associated proteins.	2.58
gonad development	The process whose specific outcome is the progression of the gonad over time, from its formation to the mature structure. The gonad is an animal organ that produces gametes; in some species it also produces hormones.	2.58
cell adhesion	The attachment of a cell, either to another cell or to an underlying substrate such as the extracellular matrix, via cell adhesion molecules.	2.58
anaphase-promoting complex-dependent proteasomal ubiquitin-dependent protein catabolic process	The chemical reactions and pathways resulting in the breakdown of a protein or peptide by hydrolysis of its peptide bonds, initiated by the covalent attachment of ubiquitin, with ubiquitin-protein ligation catalyzed by the anaphase-promoting complex, and mediated by the proteasome.	2.58
signal transduction	The cascade of processes by which a signal interacts with a receptor, causing a change in the level or activity of a second messenger or other downstream target, and ultimately effecting a change in the functioning of the cell.	2.57
regulation of cellular component organization	Any process that modulates the frequency, rate or extent of a process involved in the formation, arrangement of constituent parts, or disassembly of cell structures, including the plasma membrane and any external encapsulating structures such as the cell wall and cell envelope.	2.57
nucleotide catabolic process	The chemical reactions and pathways resulting in the breakdown of nucleotides, any nucleoside that is esterified with (ortho)phosphate or an oligophosphate at any hydroxyl group on the glycose moiety; may be mono-, di- or triphosphate; this definition includes cyclic-nucleotides (nucleoside cyclic phosphates).	2.57
membrane fusion	The joining of two lipid bilayers to form a single membrane.	2.57
cell differentiation	The process whereby relatively unspecialized cells, e.g. embryonic or regenerative cells, acquire specialized structural and/or functional features that characterize the cells, tissues, or organs of the mature organism or some other relatively stable phase of the organism's life history. Differentiation includes the processes involved in commitment of a cell to a specific fate.	2.57
anatomical structure formation	The process pertaining to the initial formation of an anatomical structure from unspecified parts. This process begins with the specific processes that contribute to the appearance of the discrete structure and ends when the structural rudiment is recognizable. An anatomical structure is any biological entity that occupies space and is distinguished from its surroundings. Anatomical structures ca…	2.57
regulation of stress fiber formation	Any process that modulates the frequency, rate or extent of the assembly of a stress fiber, a bundle of microfilaments and other proteins found in fibroblasts.	2.56
proteolysis involved in cellular protein catabolic process	The hydrolysis of a peptide bond or bonds within a protein during the chemical reactions and pathways resulting in the breakdown of a protein by individual cells.	2.56
positive regulation of fatty acid metabolic process	Any process that activates or increases the frequency, rate or extent of the chemical reactions and pathways involving fatty acids.	2.56
cytokine production	The appearance of a cytokine due to biosynthesis or secretion following a cellular stimulus, resulting in an increase in its intracellular or extracellular levels.	2.56
T cell differentiation	The process by which a precursor cell type acquires characteristics of a more mature T-cell. A T cell is a type of lymphocyte whose definin characteristic is the expression of a T cell receptor complex.	2.56
response to nutrient	A change in state or activity of a cell or an organism (in terms of movement, secretion, enzyme production, gene expression, etc.) as a result of a nutrient stimulus.	2.55
regulation of transcription, DNA-dependent	Any process that modulates the frequency, rate or extent of DNA-dependent transcription.	2.55
neutrophil chemotaxis	The directed movement of a neutrophil cell, the most numerous polymorphonuclear leukocyte found in the blood, in response to an external stimulus, usually an infection or wounding.	2.55
actin cytoskeleton reorganization	A process that is carried out at the cellular level which results in dynamic structural changes to the arrangement of constituent parts of cytoskeletal structures comprising actin filaments and their associated proteins.	2.55
regulation of small GTPase mediated signal transduction	Any process that modulates the frequency, rate or extent of small GTPase mediated signal transduction.	2.54
protein amino acid O-linked glycosylation	The formation of O-glycans by addition of glycosyl groups either to the hydroxyl group of peptidyl-serine, peptidyl-threonine, peptidyl-hydroxylysine, or peptidyl-hydroxyproline, or to the phenol group of peptidyl-tyrosine.	2.54
positive regulation of macrophage differentiation	Any process that activates or increases the frequency, rate or extent of macrophage differentiation.	2.54
negative regulation of cell differentiation	Any process that stops, prevents or reduces the frequency, rate or extent of cell differentiation.	2.54
establishment of planar polarity	Coordinated organization of groups of cells in the plane of an epithelium, such that they all orient to similar coordinates.	2.54
deoxyribonucleoside metabolic process	The chemical reactions and pathways involving any one of a family of organic molecules consisting of a purine or pyrimidine base covalently bonded to a sugar deoxyribose (a deoxyribonucleoside).	2.54
cholesterol catabolic process	The chemical reactions and pathways resulting in the breakdown of cholesterol, cholest-5-en-3 beta-ol, the principal sterol of vertebrates and the precursor of many steroids, including bile acids and steroid hormones.	2.54
cellular response to hormone stimulus	A change in state or activity of a cell (in terms of movement, secretion, enzyme production, gene expression, etc.) as a result of a hormone stimulus.	2.54
somatic hypermutation of immunoglobulin genes	Mutations occurring somatically that result in amino acid changes in the rearranged V regions of immunoglobulins.	2.53
reverse cholesterol transport	The directed movement of periperal cell cholesterol, cholest-5-en-3-beta-ol, towards the liver for catabolism.	2.53
response to fungus	A change in state or activity of a cell or an organism (in terms of movement, secretion, enzyme production, gene expression, etc.) as a result of a stimulus from a fungus.	2.53
positive regulation of nitric oxide biosynthetic process	Any process that activates or increases the frequency, rate or extent of the chemical reactions and pathways resulting in the formation of nitric oxide.	2.53
negative regulation of blood pressure	The process by which the force of blood traveling through the circulatory system is decreased.	2.53
natriuresis	The process of renal sodium excretion.	2.53
cell cycle arrest	The process by which the cell cycle is halted during one of the normal phases (G1, S, G2, M).	2.53
aspartate family amino acid biosynthetic process	The chemical reactions and pathways resulting in the formation of amino acids of the aspartate family, comprising asparagine, aspartate, lysine, methionine and threonine.	2.53
amino acid catabolic process	The chemical reactions and pathways resulting in the breakdown of amino acids, organic acids containing one or more amino substituents.	2.53
sperm capacitation	A process required for sperm to reach fertilization competence. Sperm undergo an incompletely understood series of morphological and molecular maturational processes, termed capacitation, involving, among other processes, protein tyrosine phosphorylation and increased intracellular calcium.	2.52
negative regulation of transcription from RNA polymerase II promoter	Any process that stops, prevents or reduces the frequency, rate or extent of transcription from an RNA polymerase II promoter.	2.52
negative regulation of defense response	Any process that stops, prevents or reduces the frequency, rate or extent of a defense response.	2.52
lipid catabolic process	The chemical reactions and pathways resulting in the breakdown of lipids, compounds soluble in an organic solvent but not, or sparingly, in an aqueous solvent.	2.52
hemopoiesis	The process whose specific outcome is the progression of the myeloid and lymphoid derived organ/tissue systems of the blood and other parts of the body over time, from formation to the mature structure. The site of hemopoiesis is variable during development, but occurs primarily in bone marrow or kidney in many adult vertebrates.	2.52
eye morphogenesis	The process by which the anatomical structures of the eye are generated and organized. Morphogenesis pertains to the creation of form.	2.52
G-protein coupled receptor protein signaling pathway	The series of molecular signals generated as a consequence of a G-protein coupled receptor binding to its physiological ligand.	2.52
response to organic cyclic substance	A change in state or activity of a cell or an organism (in terms of movement, secretion, enzyme production, gene expression, etc.) as a result of an organic cyclic substance stimulus.	2.51
potassium ion transport	The directed movement of potassium ions (K+) into, out of, within or between cells.	2.51
lymphocyte mediated immunity	Any process involved in the carrying out of an immune response by a lymphocyte.	2.51
developmental growth	The increase in size or mass of an entire organism, a part of an organism or a cell, where the increase in size or mass has the specific outcome of the progression of the organism over time from one condition to another.	2.51
cell proliferation	The multiplication or reproduction of cells, resulting in the expansion of a cell population.	2.51
body fluid secretion	The regulated release of a fluid by a cell or group of cells in a multicellular organism.	2.51
regulation of angiogenesis	Any process that modulates the frequency, rate or extent of angiogenesis.	2.5
positive regulation of smoothened signaling pathway	Any process that activates or increases the frequency, rate or extent of smoothened signaling.	2.5
positive regulation of nucleobase, nucleoside, nucleotide and nucleic acid metabolic process	Any process that activates or increases the frequency, rate or extent of the chemical reactions and pathways involving nucleobases, nucleosides, nucleotides and nucleic acids.	2.5
negative regulation of T cell proliferation	Any process that stops, prevents or reduces the rate or extent of T cell proliferation.	2.5
generation of a signal involved in cell-cell signaling	The cellular process by which a physical entity or change in state, a signal, is created that originates in one cell and is used to transfer information to another cell. This process begins with the initial formation of the signal and ends with the mature form and placement of the signal.	2.5
response to estradiol stimulus	A change in state or activity of a cell or an organism (in terms of movement, secretion, enzyme production, gene expression, etc.) as a result of stimulus by estradiol, a C18 steroid hormone hydroxylated at C3 and C17 that acts as a potent estrogen.	2.49
angiogenesis	Blood vessel formation when new vessels emerge from the proliferation of pre-existing blood vessels.	2.49
viral transcription	The mechanisms involved in viral gene transcription, especially referring to those with temporal properties unique to viral transcription.	2.48
regulation of systemic arterial blood pressure by carotid sinus baroreceptor feedback	The process that modulates blood pressure by sensing the amount of stretch occurring in large arteries and responding to the input via central nervous system control.	2.48
regulation of blood pressure	The process that modulates the force with which blood travels through the circulatory system. The process is controlled by a balance of processes that increase pressure and decrease pressure.	2.48
protein amino acid methylation	The addition of a methyl group to a protein amino acid. A methyl group is derived from methane by the removal of a hydrogen atom.	2.48
positive regulation of ossification	Any process that activates or increases the frequency, rate or extent of bone formation.	2.48
negative regulation of myeloid cell differentiation	Any process that stops, prevents or reduces the frequency, rate or extent of myeloid cell differentiation.	2.48
midbrain-hindbrain boundary development	The process whose specific outcome is the progression of the midbrain-hindbrain boundary over time, from its formation to the mature structure. The midbrain-hindbrain domain of the embryonic brain is comprised of the mesencephalic vesicle and the first rhombencephalic vesicle at early somitogenesis stages.	2.48
epithelial cell development	The process whose specific outcome is the progression of an epithelial cell over time, from its formation to the mature structure. An epithelial cell is a cell usually found in a two-dimensional sheet with a free surface.	2.48
cellular response to reactive oxygen species	A change in state or activity of a cell (in terms of movement, secretion, enzyme production, gene expression, etc.) as a result of a reactive oxygen species stimulus. Reactive oxygen species include singlet oxygen, superoxide, and oxygen free radicals.	2.48
behavioral response to cocaine	A change in the behavior of an organism as a result of a cocaine stimulus.	2.48
Schwann cell development	The process aimed at the progression of a Schwann cell over time, from initial commitment of the cell to a specific fate, to the fully functional differentiated cell. Schwann cells are found in the peripheral nervous system, where they insulate neurons and axons, and regulate the environment in which neurons function.	2.48
phototransduction	The sequence of reactions within a cell required to convert absorbed photons into a molecular signal.	2.47
muscle development	The process whose specific outcome is the progression of the muscle over time, from its formation to the mature structure. The muscle is an organ consisting of a tissue made up of various elongated cells that are specialized to contract and thus to produce movement and mechanical work.	2.47
germ cell migration	The orderly movement of a germ cell, a cell specialized to produce haploid gametes, through the embryo from its site of production to the place where the gonads will form.	2.47
cell recognition	The process by which a cell in a multicellular organism interprets its surroundings.	2.47
blood coagulation	The sequential process by which the multiple coagulation factors of the blood interact, ultimately resulting in the formation of an insoluble fibrin clot; it may be divided into three stages	2.47
ribosomal protein import into nucleus	The directed movement of a ribosomal protein from the cytoplasm into the nucleus, across the nuclear membrane.	2.46
regulation of response to external stimulus	Any process that modulates the frequency, rate or extent of a response to an external stimulus.	2.46
regulation of cell size	Any process that modulates the size of a cell.	2.46
positive regulation of bone mineralization	Any process that activates or increases the frequency, rate or extent of bone mineralization.	2.46
midbrain development	The process whose specific outcome is the progression of the midbrain over time, from its formation to the mature structure. The midbrain is the middle division of the three primary divisions of the developing chordate brain or the corresponding part of the adult brain (in vertebrates, includes a ventral part containing the cerebral peduncles and a dorsal tectum containing the corpora quadrigemin…	2.46
melanin biosynthetic process from tyrosine	The chemical reactions and pathways resulting in the formation of melanin from other compounds, including tyrosine.	2.46
hindgut morphogenesis	The process by which the anatomical structures of the hindgut are generated and organized. Morphogenesis pertains to the creation of form.	2.46
Ras protein signal transduction	A series of molecular signals within the cell that are mediated by a member of the Ras superfamily of proteins switching to a GTP-bound active state.	2.46
L-amino acid transport	The directed movement of L-enantiomer amino acids into, out of, within or between cells.	2.46
G1/S transition of mitotic cell cycle	Progression from G1 phase to S phase of the mitotic cell cycle.	2.46
sodium ion transport	The directed movement of sodium ions (Na+) into, out of, within or between cells.	2.45
regulation of myeloid cell differentiation	Any process that modulates the frequency, rate or extent of myeloid cell differentiation.	2.45
protein localization in organelle	A process by which a protein is transported to, or maintained in, a location within an organelle.	2.45
positive regulation of actin filament polymerization	Any process that activates or increases the frequency, rate or extent of actin polymerization.	2.45
positive regulation of NF-kappaB transcription factor activity	Any process that activates or increases the frequency, rate or extent of activity of the transcription factor NF-kappaB.	2.45
positive regulation of ATPase activity	Any process that activates or increases the rate of ATP hydrolysis by an ATPase.	2.45
negative regulation of cell cycle	Any process that stops, prevents or reduces the rate or extent of progression through the cell cycle.	2.45
myosin filament assembly	The aggregation, arrangement and bonding together of a filament composed of myosin molecules.	2.45
fatty acid oxidation	The removal of one or more electrons from a fatty acid, with or without the concomitant removal of a proton or protons, by reaction with an electron-accepting substance, by addition of oxygen or by removal of hydrogen.	2.45
positive regulation of I-kappaB kinase/NF-kappaB cascade	Any process that activates or increases the frequency, rate or extent of an I-kappaB kinase/NF-kappaB induced cascade.	2.44
phosphate transport	The directed movement of phosphate into, out of, within or between cells.	2.44
negative regulation of S phase of mitotic cell cycle	Any process that stops, prevents or reduces the frequency, rate or extent of S phase of mitotic cell cycle activity.	2.44
mitochondrial electron transport, NADH to ubiquinone	The transfer of electrons from NADH to ubiquinone that occurs during oxidative phosphorylation, mediated by the multisubunit enzyme known as complex I.	2.44
circadian rhythm	Any biological process in an organism that recurs with a regularity of approximately 24 hours.	2.44
cell communication	Any process that mediates interactions between a cell and its surroundings. Encompasses interactions such as signaling or attachment between one cell and another cell, between a cell and an extracellular matrix, or between a cell and any other aspect of its environment.	2.44
adaptive immune response based on somatic recombination of immune receptors built from immunoglobulin superfamily domains	An immune response based on directed amplification of specific receptors for antigen produced through a somatic diversification process that includes somatic recombination of germline gene segments encoding immunoglobulin superfamily domains, and allowing for enhanced responses upon subsequent exposures to the same antigen (immunological memory). Recombined receptors for antigen encoded by immuno…	2.44
smooth muscle contraction	A process whereby force is generated within smooth muscle tissue, resulting in a change in muscle geometry. Force generation involves a chemo-mechanical energy conversion step. The chemo-mechanical energy conversion step is carried out by the actin/myosin complex activity, which generates force through ATP hydrolysis. Smooth muscle differs from striated muscle in the much higher actin/myosin rati…	2.43
sequestering of actin monomers	The selective interaction of actin monomers with specific molecules that inhibit their polymerization by preventing their access to other monomers.	2.43
regulation of transcription	Any process that modulates the frequency, rate or extent of the synthesis of either RNA on a template of DNA or DNA on a template of RNA.	2.43
receptor-mediated endocytosis	The uptake of external materials by cells, utilizing receptors to ensure specificity of transport. A specific receptor on the cell surface binds tightly to the extracellular macromolecule (the ligand) that it recognizes; the plasma-membrane region containing the receptor-ligand complex then undergoes endocytosis, forming a transport vesicle containing the receptor-ligand complex and excluding mos…	2.43
oligosaccharide metabolic process	The chemical reactions and pathways involving oligosaccharides, molecules with between two and (about) 20 monosaccharide residues connected by glycosidic linkages.	2.43
muscle contraction	A process whereby force is generated within muscle tissue, resulting in a change in muscle geometry. Force generation involves a chemo-mechanical energy conversion step. The chemo-mechanical energy conversion step is carried out by the actin/myosin complex activity, which generates force through ATP hydrolysis.	2.43
lipid metabolic process	The chemical reactions and pathways involving lipids, compounds soluble in an organic solvent but not, or sparingly, in an aqueous solvent. Includes fatty acids; neutral fats, other fatty-acid esters, and soaps; long-chain (fatty) alcohols and waxes; sphingoids and other long-chain bases; glycolipids, phospholipids and sphingolipids; and carotenes, polyprenols, sterols, terpenes and other isopren…	2.43
interspecies interaction between organisms	Any process by which an organism has an effect on an organism of a different species.	2.43
aspartate family amino acid catabolic process	The chemical reactions and pathways resulting in the breakdown of amino acids of the aspartate family, comprising asparagine, aspartate, lysine, methionine and threonine.	2.43
transport	The directed movement of substances (such as macromolecules, small molecules, ions) into, out of, within or between cells, or within a multicellular organism.	2.42
succinate metabolic process	The chemical reactions and pathways involving succinate, also known as butanedioate or ethane dicarboxylate, the dianion of succinic acid. Succinate is an important intermediate in metabolism and a component of the TCA cycle.	2.42
skeletal system development	The process whose specific outcome is the progression of the skeleton over time, from its formation to the mature structure. The skeleton is the bony framework of the body in vertebrates (endoskeleton) or the hard outer envelope of insects (exoskeleton or dermoskeleton).	2.42
retina development in camera-type eye	The process whose specific outcome is the progression of the retina over time, from its formation to the mature structure. The retina is the innermost layer or coating at the back of the eyeball, which is sensitive to light and in which the optic nerve terminates.	2.42
response to stress	A change in state or activity of a cell or an organism (in terms of movement, secretion, enzyme production, gene expression, etc.) as a result of a disturbance in organismal or cellular homeostasis, usually, but not necessarily, exogenous (e.g. temperature, humidity, ionizing radiation).	2.42
response to gamma radiation	A change in state or activity of a cell or an organism (in terms of movement, secretion, enzyme production, gene expression, etc.) as a result of a gamma radiation stimulus. Gamma radiation is a form of electromagnetic radiation (EMR) or light emission of a specific frequency produced from sub-atomic particle interaction, such as electron-positron annihilation and radioactive decay. Gamma rays ar…	2.42
regulation of cell shape	Any process that modulates the surface configuration of a cell.	2.42
nerve-nerve synaptic transmission	The process of communication from a neuron to another neuron across a synapse.	2.42
negative regulation of neuron differentiation	Any process that stops, prevents or reduces the frequency, rate or extent of neuron differentiation.	2.42
negative regulation of NF-kappaB transcription factor activity	Any process that stops, prevents or reduces the frequency, rate or extent of the activity of the transcription factor NF-kappaB.	2.42
lymphocyte proliferation	The expansion of a lymphocyte population by cell division.	2.42
induction of apoptosis via death domain receptors		2.42
glutamine metabolic process	The chemical reactions and pathways involving glutamine, 2-amino-4-carbamoylbutanoic acid.	2.42
base-excision repair, gap-filling	Repair of the damaged strand by the combined action of an apurinic endouclease that degrades a few bases on the damaged strand and a polymerase that synthesizes a 'patch' in the 5' to 3' direction, using the undamaged strand as a template.	2.42
I-kappaB kinase/NF-kappaB cascade	A series of reactions initiated by the activation of the transcription factor NF-kappaB. NF-kappaB is sequestered by the inhibitor I-kappaB, and is released when I-kappaB is phosphorylated by activated I-kappaB kinase.	2.42
response to oxidative stress	A change in state or activity of a cell or an organism (in terms of movement, secretion, enzyme production, gene expression, etc.) as a result of oxidative stress, a state often resulting from exposure to high levels of reactive oxygen species, e.g. superoxide anions, hydrogen peroxide (H2O2), and hydroxyl radicals.	2.41
negative regulation of epithelial cell proliferation	Any process that stops, prevents or reduces the rate or extent of epithelial cell proliferation.	2.41
glutamine family amino acid catabolic process	The chemical reactions and pathways resulting in the breakdown of amino acids of the glutamine family, comprising arginine, glutamate, glutamine and proline.	2.41
feeding behavior	Behavior associated with the intake of food.	2.41
detection of stimulus involved in sensory perception	The series of events involved in sensory perception in which a sensory stimulus is received by a cell and converted into a molecular signal.	2.41
cysteine metabolic process	The chemical reactions and pathways involving cysteine, 2-amino-3-mercaptopropanoic acid.	2.41
cellular calcium ion homeostasis	The regulation of the levels, transport, and metabolism of calcium ions within a cell or between a cell and its external environment.	2.41
STAT protein nuclear translocation	The transport of dimerized STAT (Signal Transducers and Activators of Transcription) proteins into the nucleus following activation by members of the janus activated kinase (JAK) family of tyrosine kinases.	2.41
RNA catabolic process	The chemical reactions and pathways resulting in the breakdown of RNA, ribonucleic acid, one of the two main type of nucleic acid, consisting of a long, unbranched macromolecule formed from ribonucleotides joined in 3',5'-phosphodiester linkage.	2.41
ubiquitin-dependent protein catabolic process	The chemical reactions and pathways resulting in the breakdown of a protein or peptide by hydrolysis of its peptide bonds, initiated by the covalent attachment of a ubiquitin moiety, or multiple ubiquitin moieties, to the protein.	2.4
regulation of vascular permeability	Any process that modulates the extent to which blood vessels can be pervaded by fluid.	2.4
positive regulation of systemic arterial blood pressure	The process that increases the force with which blood travels through the systemic arterial circulatory system.	2.4
nucleoside metabolic process	The chemical reactions and pathways involving a nucleoside, a nucleobase linked to either beta-D-ribofuranose (ribonucleoside) or 2-deoxy-beta-D-ribofuranose, (a deoxyribonucleotide), e.g. adenosine, guanosine, inosine, cytidine, uridine and deoxyadenosine, deoxyguanosine, deoxycytidine and thymidine (= deoxythymidine).	2.4
negative regulation of smoothened signaling pathway	Any process that stops, prevents or reduces the frequency, rate or extent of smoothened signaling.	2.4
negative regulation of cell proliferation	Any process that stops, prevents or reduces the rate or extent of cell proliferation.	2.4
smooth muscle cell differentiation	The process whereby a relatively unspecialized cell acquires specialized features of a smooth muscle cell; smooth muscle lacks transverse striations in its constituent fibers and are almost always involuntary.	2.39
regulation of transcription from RNA polymerase II promoter	Any process that modulates the frequency, rate or extent of transcription from an RNA polymerase II promoter.	2.39
regulation of retinoic acid receptor signaling pathway	Any process that modulates the frequency, rate or extent of retinoic acid receptor signaling pathway activity.	2.39
regulation of cyclic nucleotide biosynthetic process	Any process that modulates the frequency, rate or extent of the chemical reactions and pathways resulting in the formation of cyclic nucleotides.	2.39
protein amino acid phosphorylation	The process of introducing a phosphate group on to a protein.	2.39
positive regulation of angiogenesis	Any process that activates or increases angiogenesis.	2.39
lipoprotein particle clearance	The process by which a lipoprotein particle is removed from the blood via receptor-mediated endocytosis and its constituent parts degraded.	2.39
adult walking behavior	The actions or reactions of an adult relating to the progression of that organism along the ground by the process of lifting and setting down each leg.	2.39
transcription from RNA polymerase II promoter	The synthesis of RNA from a DNA template by RNA polymerase II (Pol II), originating at a Pol II-specific promoter. Includes transcription of messenger RNA (mRNA) and certain small nuclear RNAs (snRNAs).	2.38
positive regulation of protein catabolic process	Any process that activates or increases the frequency, rate or extent of the chemical reactions and pathways resulting in the breakdown of a protein by the destruction of the native, active configuration, with or without the hydrolysis of peptide bonds.	2.38
organ morphogenesis	Morphogenesis of an organ. An organ is defined as a tissue or set of tissues that work together to perform a specific function or functions. Morphogenesis is the process by which anatomical structures are generated and organized. Organs are commonly observed as visibly distinct structures, but may also exist as loosely associated clusters of cells that work together to perform a specific function…	2.38
microtubule-based movement	Movement of organelles, other microtubules and other particles along microtubules, mediated by motor proteins.	2.38
adult feeding behavior	Feeding behavior in a fully developed and mature organism.	2.38
viral genome replication	Any process involved directly in viral genome replication, including viral nucleotide metabolism.	2.37
pyrimidine nucleotide-sugar transport	The directed movement of pyrimidine nucleotide-sugars into, out of, within or between cells. Pyrimidine nucleotide-sugars are pyrimidine nucleotides in glycosidic linkage with a monosaccharide or monosaccharide derivative.	2.37
positive regulation of cell differentiation	Any process that activates or increases the frequency, rate or extent of cell differentiation.	2.37
multicellular organismal development	The biological process whose specific outcome is the progression of a multicellular organism over time from an initial condition (e.g. a zygote or a young adult) to a later condition (e.g. a multicellular animal or an aged adult).	2.37
killing of cells of another organism	Any process in an organism that results in the killing of cells of another organism, including in some cases the death of the other organism. Killing here refers to the induction of death in one cell by another cell, not cell-autonomous death due to internal or other environmental conditions.	2.37
cell redox homeostasis	Any process that maintains the redox environment of a cell or compartment within a cell.	2.37
low-density lipoprotein receptor metabolic process	The chemical reactions and pathways involving low-density lipoprotein receptors.	2.36
glutamate catabolic process	The chemical reactions and pathways resulting in the breakdown of glutamate, the anion of 2-aminopentanedioic acid.	2.36
axonogenesis	Generation of a long process of a neuron, that carries efferent (outgoing) action potentials from the cell body towards target cells.	2.36
striated muscle cell differentiation	The process whereby a relatively unspecialized cell acquires specialized features of a striated muscle cell; striated muscle fibers are divided by transverse bands into striations, and cardiac and voluntary muscle are types of striated muscle.	2.35
purine ribonucleoside monophosphate biosynthetic process	The chemical reactions and pathways resulting in the formation of purine ribonucleoside monophosphate, a glycosamine consisting of a purine base linked to a ribose sugar esterified with phosphate on its glycose moiety.	2.35
negative regulation of neurological system process	Any process that stops, prevents or reduces the frequency, rate or extent of a neurophysiological process.	2.35
negative regulation of hormone secretion	Any process that stops, prevents or reduces the frequency, rate or extent of the regulated release of a hormone from a cell or group of cells.	2.35
embryonic limb morphogenesis	The process, occurring in the embryo, by which the anatomical structures of the limb are generated and organized. Morphogenesis pertains to the creation of form. A limb is an appendage of an animal used for locomotion or grasping.	2.35
dopamine receptor, phospholipase C activating pathway	The series of molecular signals generated as a consequence of a dopamine receptor binding to its physiological ligand, followed by the activation of phospholipase C and the subsequent release of inositol trisphosphate.	2.35
creatine metabolic process	The chemical reactions and pathways involving creatine (N-(aminoiminomethyl)-N-methylglycine), a compound synthesized from the amino acids arginine, glycine, and methionine that occurs in muscle.	2.35
T cell lineage commitment	The process by which a lymphoid progenitor cell becomes committed to becoming any type of T cell.	2.35
positive regulation of transcription, DNA-dependent	Any process that activates or increases the frequency, rate or extent of DNA-dependent transcription.	2.34
tissue morphogenesis	The process by which the anatomical structures of a tissue are generated and organized. Morphogenesis pertains to the creation of form.	2.33
regulation of apoptosis	Any process that modulates the occurrence or rate of cell death by apoptosis.	2.33
positive regulation of mitotic cell cycle	Any process that activates or increases the rate or extent of progression through the mitotic cell cycle.	2.33
positive regulation of exocytosis	Any process that activates or increases the frequency, rate or extent of exocytosis.	2.33
pancreas development	The process whose specific outcome is the progression of the pancreas over time, from its formation to the mature structure. The pancreas is an endoderm derived structure that produces precursors of digestive enzymes and blood glucose regulating enzymes.	2.33
organelle localization	Any process by which an organelle is transported to, and/or maintained in, a specific location.	2.33
hormone transport	The directed movement of hormones into, out of, within or between cells.	2.33
dorsal spinal cord development	The process whose specific outcome is the progression of the dorsal region of the spinal cord over time, from its formation to the mature structure. The dorsal region of the mature spinal cord contains neurons that process and relay sensory input.	2.33
citrate metabolic process	The chemical reactions and pathways involving citrate, 2-hydroxy-1,2,3-propanetricarboyxlate. Citrate is widely distributed in nature and is an important intermediate in the TCA cycle and the glyoxylate cycle.	2.33
cell surface receptor linked signal transduction	Any series of molecular signals initiated by the binding of an extracellular ligand to a receptor on the surface of the target cell.	2.33
DNA replication	The process whereby new strands of DNA are synthesized. The template for replication can either be an existing DNA molecule or RNA.	2.33
rhythmic process	Any process pertinent to the generation and maintenance of rhythms in the physiology of an organism.	2.32
purine base biosynthetic process	The chemical reactions and pathways resulting in the formation of purine bases, one of the two classes of nitrogen-containing ring compounds found in DNA and RNA, which include adenine and guanine.	2.32
intra-Golgi vesicle-mediated transport	The directed movement of substances within the Golgi, mediated by small transport vesicles. These either fuse with the cis-Golgi or with each other to form the membrane stacks known as the cis-Golgi reticulum (network).	2.32
embryonic cranial skeleton morphogenesis	The process by which the anatomical structures of cranial skeleton are generated and organized during the embryonic phase. Morphogenesis pertains to the creation of form.	2.32
anti-apoptosis	A process which directly inhibits any of the steps required for cell death by apoptosis.	2.32
regulation of mitotic metaphase/anaphase transition	Any process that modulates the frequency, rate or extent of the onset of anaphase (chromosome movement) in the mitotic cell cycle.	2.31
pyrimidine deoxyribonucleotide catabolic process	The chemical reactions and pathways resulting in the breakdown of a pyrimidine deoxyribonucleotide, a compound consisting of nucleoside (a pyrimidine base linked to a deoxyribose sugar) esterified with a phosphate moiety at either the 3' or 5'-hydroxyl group of its glycose moiety.	2.31
negative regulation of protein modification process	Any process that stops, prevents or reduces the frequency, rate or extent of the covalent alteration of one or more amino acid residues within a protein.	2.31
negative regulation of lipase activity	Any process that decreases the frequency, rate or extent of lipase activity, the hydrolysis of a lipid or phospholipid.	2.31
negative regulation of leukocyte activation	Any process that stops, prevents, or reduces the frequency, rate, or extent of leukocyte activation.	2.31
regulation of bone mineralization	Any process that modulates the frequency, rate or extent of bone mineralization.	2.3
protein folding	The process of assisting in the covalent and noncovalent assembly of single chain polypeptides or multisubunit complexes into the correct tertiary structure.	2.3
intracellular protein transmembrane transport	The directed movement of proteins in a cell, from one side of a membrane to another.	2.3
UDP-N-acetylglucosamine metabolic process	The chemical reactions and pathways involving UDP-N-acetylglucosamine, a substance composed of N-acetylglucosamine, a common structural unit of oligosaccharides, in glycosidic linkage with uridine diphosphate.	2.3
sex determination	Any process that establishes and transmits the specification of sexual status of an individual organism.	2.29
peripheral nervous system development	The process whose specific outcome is the progression of the peripheral nervous system over time, from its formation to the mature structure. The peripheral nervous system is one of the two major divisions of the nervous system. Nerves in the PNS connect the central nervous system (CNS) with sensory organs, other organs, muscles, blood vessels and glands.	2.29
maintenance of location in cell	Any process by which a substance or cellular entity, such as a protein complex or organelle, is maintained in a specific location within, or in the membrane of, a cell, and is prevented from moving elsewhere.	2.29
macromolecule biosynthetic process	The chemical reactions and pathways resulting in the formation of a macromolecule, any molecule of high relative molecular mass, the structure of which essentially comprises the multiple repetition of units derived, actually or conceptually, from molecules of low relative molecular mass.	2.29
response to drug	A change in state or activity of a cell or an organism (in terms of movement, secretion, enzyme production, gene expression, etc.) as a result of a drug stimulus. A drug is a substance used in the diagnosis, treatment or prevention of a disease.	2.28
regulation of odontogenesis	Any process that modulates the frequency, rate or extent of the formation and development of a tooth or teeth.	2.28
protein processing	The posttranslational modification of a protein, particularly secretory proteins and proteins targeted for membranes or specific cellular locations.	2.28
positive regulation of anti-apoptosis	Any process that activates or increases the frequency, rate or extent of anti-apoptosis.	2.28
phospholipid efflux	The directed movement of a phospholipid out of a cell or organelle.	2.28
negative regulation of mitotic cell cycle	Any process that stops, prevents or reduces the rate or extent of progression through the mitotic cell cycle.	2.28
actin filament bundle formation	The assembly of actin filament bundles; actin filaments are on the same axis but may be oriented with the same or opposite polarities and may be packed with different levels of tightness.	2.28
virus-host interaction	Interactions, directly with the host cell macromolecular machinery, to allow virus replication.	2.27
serotonin metabolic process	The chemical reactions and pathways involving serotonin (5-hydroxytryptamine), a monoamine neurotransmitter occurring in the peripheral and central nervous systems, also having hormonal properties.	2.27
regulation of DNA recombination	Any process that modulates the frequency, rate or extent of DNA recombination, a process by which a new genotype is formed by reassortment of genes resulting in gene combinations different from those that were present in the parents.	2.27
negative regulation of coagulation	Any process that stops, prevents or reduces the frequency, rate or extent of coagulation.	2.27
defense response to bacterium	Reactions triggered in response to the presence of a bacterium that act to protect the cell or organism.	2.27
defense response	Reactions, triggered in response to the presence of a foreign body or the occurrence of an injury, which result in restriction of damage to the organism attacked or prevention/recovery from the infection caused by the attack.	2.27
associative learning	Learning by associating a stimulus (the cause) with a particular outcome (the effect).	2.27
response to antibiotic	A change in state or activity of a cell or an organism (in terms of movement, secretion, enzyme production, gene expression, etc.) as a result of an antibiotic stimulus. An antibiotic is a chemical substance produced by a microorganism which has the capacity to inhibit the growth of or to kill other microorganisms.	2.26
positive regulation of multicellular organismal process	Any process that activates or increases the frequency, rate or extent of an organismal process, any of the processes pertinent to the function of an organism above the cellular level; includes the integrated processes of tissues and organs.	2.26
positive regulation of cell migration	Any process that activates or increases the frequency, rate or extent of cell migration.	2.26
oxygen and reactive oxygen species metabolic process	The chemical reactions and pathways involving dioxygen (O2), or any of the reactive oxygen species, e.g. superoxide anions (O2-), hydrogen peroxide (H2O2), and hydroxyl radicals (-OH).	2.26
musculoskeletal movement	The movement of an organism or part of an organism using mechanoreceptors, the nervous system, striated muscle and/or the skeletal system.	2.26
cellular monovalent inorganic anion homeostasis	The regulation of the levels, transport, and metabolism of monovalent inorganic anions within a cell or between a cell and its external environment.	2.26
transforming growth factor beta receptor signaling pathway	The series of molecular signals generated as a consequence of a transforming growth factor beta receptor binding to one of its physiological ligands.	2.25
transcriptional preinitiation complex assembly	The aggregation, arrangement and bonding together of proteins on promoter DNA to form the transcriptional preinitiation complex (PIC), the formation of which is a prerequisite for transcription from the RNA polymerase II promoter.	2.25
smoothened signaling pathway	The series of molecular signals generated as a consequence of activation of the transmembrane protein Smoothened.	2.25
regulation of gluconeogenesis	Any process that modulates the frequency, rate or extent of gluconeogenesis, the formation of glucose from noncarbohydrate precursors, such as pyruvate, amino acids and glycerol.	2.25
positive regulation of isotype switching to IgG isotypes	Any process that activates or increases the frequency, rate or extent of isotype switching to IgG isotypes.	2.25
mating behavior	The behavioral interactions between organisms for the purpose of mating, or sexual reproduction resulting in the formation of zygotes.	2.25
galactose metabolic process	The chemical reactions and pathways involving galactose, the aldohexose galacto-hexose. D-galactose is widely distributed in combined form in plants, animals and microorganisms as a constituent of oligo- and polysaccharides; it also occurs in galactolipids and as its glucoside in lactose and melibiose.	2.25
forebrain regionalization	The regionalization process resulting in the creation of areas within the forebrain that will direct the behavior of cell migration in differentiation as the forebrain develops.	2.25
estrogen metabolic process	The chemical reactions and pathways involving estrogens, C18 steroid hormones that can stimulate the development of female sexual characteristics. Also found in plants.	2.25
skeletal muscle development	The developmental sequence of events leading to the formation of adult muscle that occurs in the anima. In vertebrate skeletal muscle the main events are	2.24
response to wounding	A change in state or activity of a cell or an organism (in terms of movement, secretion, enzyme production, gene expression, etc.) as a result of a stimulus indicating damage to the organism.	2.24
protein maturation via proteolysis	The hydrolysis of a peptide bond or bonds within a protein during protein maturation, the process leading to the attainment of the full functional capacity of a protein.	2.24
positive regulation of osteoblast differentiation	Any process that activates or increases the frequency, rate or extent of osteoblast differentiation.	2.24
phospholipid catabolic process	The chemical reactions and pathways resulting in the breakdown of phospholipids, any lipid containing phosphoric acid as a mono- or diester.	2.24
myoblast fusion	A process whereby non-proliferating myoblasts fuse to existing fibres or to myotubes to form new fibers. A myoblast is a mononucleate cell type that, by fusion with other myoblasts, gives rise to the myotubes that eventually develop into skeletal muscle fibers.	2.24
lipopolysaccharide-mediated signaling pathway	The series of molecular signals generated in response to detection of lipopolysaccharide.	2.24
group transfer coenzyme metabolic process		2.24
response to fluid shear stress	A change in state or activity of a cell or an organism (in terms of movement, secretion, enzyme production, gene expression, etc.) as a result of a fluid shear stress stimulus. Fluid shear stress is the force acting on an object in a system where the fluid is moving across a solid surface.	-2.24
positive regulation of multicellular organismal metabolic process	Any process that activates or increases frequency, rate or extent of chemical reactions and pathways in multicellular organisms that occur at the tissue, organ, or organismal level.	-2.24
response to food	A change in state or activity of a cell or an organism (in terms of movement, secretion, enzyme production, gene expression, etc.) as a result of a food stimulus; food is anything which, when taken into the body, serves to nourish or build up the tissues or to supply body heat.	-2.25
negative regulation of fibrinolysis	Any process that stops, prevents or reduces the frequency, rate or extent of fibrinolysis, an ongoing process that solubilizes fibrin, resulting in the removal of small blood clots.	-2.25
circadian behavior	The specific actions or reactions of an organism that recur with a regularity of approximately 24 hours.	-2.25
aerobic respiration	The enzymatic release of energy from organic compounds (especially carbohydrates and fats) which requires oxygen as the terminal electron acceptor.	-2.25
positive regulation of interferon-gamma production	Any process that activates or increases the frequency, rate, or extent of interferon-gamma production. Interferon-gamma is also known as type II interferon.	-2.26
iron ion transport	The directed movement of iron (Fe) ions into, out of, within or between cells.	-2.26
intestinal absorption	Any process by which nutrients are taken up from the contents of the intestine.	-2.26
cell differentiation in spinal cord	The process whereby relatively unspecialized cells acquire specialized structural and/or functional features that characterize the cells of the spinal cord. Differentiation includes the processes involved in commitment of a cell to a specific fate.	-2.26
rRNA modification	The covalent alteration of one or more nucleotides within an rRNA molecule to produce an rRNA molecule with a sequence that differs from that coded genetically.	-2.27
metabotropic glutamate receptor signaling pathway	The series of molecular signals generated as a consequence of glutamate binding to a cell surface receptor coupled to effectors through GTP-binding proteins.	-2.27
chromatin modification	The alteration of DNA or protein in chromatin, which may result in changing the chromatin structure.	-2.27
organelle organization	A process that is carried out at the cellular level which results in the formation, arrangement of constituent parts, or disassembly of an organelle within a cell. An organelle is an organized structure of distinctive morphology and function. Includes the nucleus, mitochondria, plastids, vacuoles, vesicles, ribosomes and the cytoskeleton. Excludes the plasma membrane.	-2.29
meiotic chromosome segregation	The process by which genetic material, in the form of chromosomes, is organized and then physically separated and apportioned to two or more sets during the meiotic cell cycle.	-2.29
activation of MAPK activity	The initiation of the activity of the inactive enzyme MAP kinase by phosphorylation by a MAPKK.	-2.29
activation of JNK activity	The initiation of the activity of the inactive enzyme JUN kinase by phosphorylation by a JUN kinase kinase (JNKK).	-2.3
detection of chemical stimulus involved in sensory perception	The series of events in which a sensory chemical stimulus is received by a cell and converted into a molecular signal.	-2.31
cardiac muscle development	The process whose specific outcome is the progression of cardiac muscle over time, from its formation to the mature structure.	-2.33
brain morphogenesis	The process by which the anatomical structures of brain are generated and organized. Morphogenesis pertains to the creation of form. The brain is one of the two components of the central nervous system and is the center of thought and emotion. It is responsible for the coordination and control of bodily activities and the interpretation of information from the senses (sight, hearing, smell, etc.).	-2.33
cytolysis	The rupture of cell membranes and the loss of cytoplasm.	-2.34
synaptic transmission, cholinergic	The process of communication from a neuron to another neuron across a synapse using the neurotransmitter acetylcholine.	-2.36
spliceosomal snRNP biogenesis	The formation and assembly from one or more snRNA and multiple protein components of a ribonucleoprotein complex that in involved in formation of the spliceosome.	-2.36
programmed cell death	Cell death resulting from activation of endogenous cellular processes.	-2.36
cell-cell junction assembly	The aggregation, arrangement and bonding together of a set of components to form a junction between cells.	-2.36
drug metabolic process	The chemical reactions and pathways involving a drug, a substance used in the diagnosis, treatment or prevention of a disease; as used here antibiotic substances (see antibiotic metabolism) are considered to be drugs, even if not used in medical or veterinary practice.	-2.37
ciliary or flagellar motility	Cell motility due to movement of cilia or flagella.	-2.37
tumor necrosis factor-mediated signaling pathway	A series of molecular signals generated as a consequence of tumor necrosis factor binding to a cell surface receptor.	-2.38
striatum development	The progression of the striatum over time from its initial formation until its mature state. The striatum is a large cluster of dopaminergic nerve cells, consisting of the caudate nucleus and the putamen, that controls movement, balance, and walking.	-2.38
response to X-ray	A change in state or activity of a cell or an organism (in terms of movement, secretion, enzyme production, gene expression, etc.) as a result of X-ray radiation. An X-ray is a form of electromagnetic radiation with a wavelength in the range of 10 nanometers to 100 picometers (corresponding to frequencies in the range 30 PHz to 3 EHz).	-2.38
potassium ion homeostasis	The regulation of the levels, transport, and metabolism of potassium ions.	-2.38
positive regulation of cellular process	Any process that activates or increases the frequency, rate or extent of a cellular process, any of those that are carried out at the cellular level, but are not necessarily restricted to a single cell. For example, cell communication occurs among more than one cell, but occurs at the cellular level.	-2.4
retinal ganglion cell axon guidance	The process by which the migration of an axon growth cone of a retinal ganglion cell (RGC) is directed to its target in the brain in response to a combination of attractive and repulsive cues.	-2.41
protein sumoylation	The process by which a SUMO protein (small ubiquitin-related modifier) is conjugated to a target protein via an isopeptide bond between the carboxyl terminus of SUMO with an epsilon-amino group of a lysine residue of the target protein.	-2.41
regulation of protein complex disassembly	Any process that modulates the frequency, rate or extent of protein complex disassembly, the disaggregation of a protein complex into its constituent components.	-2.42
mismatch repair	A system for the correction of errors introduced during DNA replication when an incorrect base, which cannot form hydrogen bonds with the corresponding base in the parent strand, is incorporated into the daughter strand. The mismatch repair system promotes genomic fidelity by repairing base-base mismatches, insertion-deletion loops and heterologies generated during DNA replication and recombinati…	-2.42
positive regulation of organelle organization	Any process that increases the frequency, rate or extent of a process involved in the formation, arrangement of constituent parts, or disassembly of an organelle.	-2.43
negative regulation of cytoskeleton organization	Any process that stops, prevents or reduces the frequency, rate or extent of the formation, arrangement of constituent parts, or disassembly of cytoskeletal structures.	-2.43
tricarboxylic acid cycle	A nearly universal metabolic pathway in which the acetyl group of acetyl coenzyme A is effectively oxidized to two CO2 and four pairs of electrons are transferred to coenzymes. The acetyl group combines with oxaloacetate to form citrate, which undergoes successive transformations to isocitrate, 2-oxoglutarate, succinyl-CoA, succinate, fumarate, malate, and oxaloacetate again, thus completing the …	-2.44
natural killer cell activation	The change in morphology and behavior of a natural killer cell in response to a cytokine, chemokine, cellular ligand, or soluble factor.	-2.44
cellular metal ion homeostasis	The regulation of the levels, transport, and metabolism of metal ions within a cell or between a cell and its external environment.	-2.44
cellular aromatic compound metabolic process	The chemical reactions and pathways involving aromatic compounds, any organic compound characterized by one or more planar rings, each of which contains conjugated double bonds and delocalized pi electrons, as carried out by individual cells.	-2.44
triacylglycerol metabolic process	The chemical reactions and pathways involving triacylglycerol, any triester of glycerol. The three fatty acid residues may all be the same or differ in any permutation. Triacylglycerols are important components of plant oils, animal fats and animal plasma lipoproteins.	-2.45
oxidative phosphorylation	The phosphorylation of ADP to ATP that accompanies the oxidation of a metabolite through the operation of the respiratory chain. Oxidation of compounds establishes a proton gradient across the membrane, providing the energy for ATP synthesis.	-2.45
regulation of Rab GTPase activity	Any process that modulates the activity of a GTPase of the Rab family.	-2.46
behavioral response to nicotine	A change in the behavior of an organism as a result of a nicotine stimulus.	-2.46
type I interferon biosynthetic process	The chemical reactions and pathways resulting in the formation of any type I interferon. Type I interferons include the interferon-alpha, beta, delta, episilon, zeta, kappa, tau, and omega gene families.	-2.47
regulation of cytoskeleton organization	Any process that modulates the frequency, rate or extent of the formation, arrangement of constituent parts, or disassembly of cytoskeletal structures.	-2.47
protein amino acid N-linked glycosylation	The posttranslational glycosylation of protein via the N4 atom of peptidyl-asparagine or the N1' atom peptidyl-tryptophan.	-2.47
positive regulation of specific transcription from RNA polymerase II promoter	Any process that increases the frequency, rate or extent of the specifically regulated synthesis of RNA from DNA encoding a specific gene or set of genes by RNA polymerase II (Pol II), originating at a Pol II-specific promoter.	-2.47
negative regulation of cytokine biosynthetic process	Any process that stops, prevents or reduces the frequency, rate or extent of the chemical reactions and pathways resulting in the formation of cytokines.	-2.47
RNA 3'-end processing	Any process involved in forming the mature 3' end of an RNA molecule.	-2.47
response to cadmium ion	A change in state or activity of a cell or an organism (in terms of movement, secretion, enzyme production, gene expression, etc.) as a result of a cadmium (Cd) ion stimulus.	-2.49
positive regulation of blood coagulation	Any process that activates or increases the frequency, rate or extent of blood coagulation.	-2.5
branching morphogenesis of a tube	The process by which the anatomical structures of branches in a tube are generated and organized. Morphogenesis pertains to the creation of form. A tube is a long hollow cylinder.	-2.51
negative regulation of multicellular organism growth	Any process that stops, prevents or reduces the frequency, rate or extent of growth of an organism to reach its usual body size.	-2.53
positive regulation of cellular catabolic process	Any process that activates or increases the frequency, rate or extent of the chemical reactions and pathways resulting in the breakdown of substances, carried out by individual cells.	-2.54
signal peptide processing	The proteolytic removal of a signal peptide from a protein during or after transport to a specific location in the cell.	-2.56
steroid biosynthetic process	The chemical reactions and pathways resulting in the formation of steroids, compounds with a 1,2,cyclopentanoperhydrophenanthrene nucleus; includes de novo formation and steroid interconversion by modification.	-2.57
positive regulation of blood pressure	The process by which the force of blood traveling through the circulatory system is increased.	-2.57
iron-sulfur cluster assembly	The incorporation of iron and exogenous sulfur into a metallo-sulfur cluster.	-2.58
immunoglobulin mediated immune response	An immune response mediated by immunoglobulins, whether cell-bound or in solution.	-2.58
pyrimidine nucleoside metabolic process	The chemical reactions and pathways involving any pyrimidine nucleoside, one of a family of organic molecules consisting of a pyrimidine base covalently bonded to a sugar ribose (a ribonucleoside) or deoxyribose (a deoxyribonucleoside).	-2.6
positive regulation of developmental process	Any process that activates or increases the rate or extent of development, the biological process whose specific outcome is the progression of an organism over time from an initial condition (e.g. a zygote, or a young adult) to a later condition (e.g. a multicellular animal or an aged adult).	-2.6
regulation of striated muscle development	Any process that modulates the frequency, rate or extent of striated muscle development.	-2.61
regulation of myeloid cell apoptosis	Any process that modulates the frequency, rate, or extent of myeloid cell apoptosis.	-2.62
neutral amino acid transport	The directed movement of neutral amino acids, amino acids with no net charge, into, out of, within or between cells.	-2.62
cilium assembly	The assembly of a cilium, a specialized eukaryotic locomotor organelle that consists of a filiform extrusion of the cell surface. Each cilium is bounded by an extrusion of the cytoplasmic membrane, and contains a regular longitudinal array of microtubules, anchored basally in a centriole.	-2.62
urinary bladder smooth muscle contraction	A process whereby force is generated within smooth muscle tissue, resulting in a change in muscle geometry. This process occurs in the urinary bladder. Force generation involves a chemo-mechanical energy conversion step. The chemo-mechanical energy conversion step is carried out by the actin/myosin complex activity, which generates force through ATP hydrolysis. The urinary bladder is a musculomem…	-2.64
protein amino acid prenylation	The covalent attachment of a prenyl moiety to a protein amino acid.	-2.64
negative regulation of cytokine production	Any process that stops, prevents, or reduces the rate of production of a cytokine.	-2.64
plasminogen activation	The process whereby plasminogen is processed to plasmin. This process includes both the cleavage of plasminogen between Arg560-Val561 to form plasmin and cleavage at Arg310 by plasmin or trypsin to result in the final two-chain form of plasmin held together by disulfide bonds.	-2.65
melanosome transport	The directed movement of melanosomes into, out of, within or between cells.	-2.65
flagellum assembly	The assembly of a flagellum. In bacteria, this is a whiplike motility appendage present on the surface of some species; in eukaryotes, flagella are threadlike protoplasmic extensions used to propel flagellates and sperm. Flagella are composed of flagellin and have the same basic structure as cilia but are longer in proportion to the cell and present in much smaller numbers.	-2.65
carbohydrate metabolic process	The chemical reactions and pathways involving carbohydrates, any of a group of organic compounds based of the general formula Cx(H2O)y. Includes the formation of carbohydrate derivatives by the addition of a carbohydrate residue to another molecule.	-2.65
response to reactive oxygen species	A change in state or activity of a cell or an organism (in terms of movement, secretion, enzyme production, gene expression, etc.) as a result of a reactive oxygen species stimulus. Reactive oxygen species include singlet oxygen, superoxide, and oxygen free radicals.	-2.66
positive regulation of mesenchymal cell proliferation	The process of activating or increasing the rate or extent of mesenchymal cell proliferation. Mesenchymal cells are loosely organized embryonic cells.	-2.66
positive regulation of cellular biosynthetic process	Any process that activates or increases the frequency, rate or extent of the chemical reactions and pathways resulting in the formation of substances, carried out by individual cells.	-2.7
negative regulation of neuron apoptosis	Any process that stops, prevents or reduces the frequency, rate or extent of cell death by apoptosis in neurons.	-2.71
purine base metabolic process	The chemical reactions and pathways involving purine bases, one of the two classes of nitrogen-containing ring compounds found in DNA and RNA, which include adenine and guanine.	-2.72
positive regulation of nitric-oxide synthase activity	Any process that activates or increases the activity of the enzyme nitric-oxide synthase.	-2.73
positive regulation of cyclin-dependent protein kinase activity	Any process that activates or increases the frequency, rate or extent of CDK activity.	-2.73
response to pH	A change in state or activity of a cell or an organism (in terms of movement, secretion, enzyme production, gene expression, etc.) as a result of a pH stimulus.	-2.75
cGMP biosynthetic process	The chemical reactions and pathways resulting in the formation of cyclic GMP, guanosine 3',5'-phosphate.	-2.75
negative regulation of smooth muscle contraction	Any process that stops, prevents or reduces the frequency, rate or extent of smooth muscle contraction.	-2.76
establishment or maintenance of chromatin architecture	Any process that results in the specification, formation or maintenance of the physical structure of eukaryotic chromatin.	-2.76
regulation of systemic arterial blood pressure by norepinephrine-epinephrine	The process by which the secretion of norepinephrine or epinephrine into the bloodstream modulates the force with which blood passes through the circulatory system.	-2.77
autophagy	The process by which cells digest parts of their own cytoplasm; allows for both recycling of macromolecular constituents under conditions of cellular stress and remodeling the intracellular structure for cell differentiation.	-2.77
respiratory burst	A phase of elevated metabolic activity, during which oxygen consumption increases; this leads to the production, by an NADH dependent system, of hydrogen peroxide (H2O2), superoxide anions and hydroxyl radicals.	-2.78
regulation of viral genome replication	Any process that modulates the frequency, rate or extent of viral genome replication.	-2.78
hormone metabolic process	The chemical reactions and pathways involving any hormone, naturally occurring substances secreted by specialized cells that affects the metabolism or behavior of other cells possessing functional receptors for the hormone.	-2.78
protein maturation	The process leading to the attainment of the full functional capacity of a protein.	-2.79
lipid transport	The directed movement of lipids into, out of, within or between cells. Lipids are compounds soluble in an organic solvent but not, or sparingly, in an aqueous solvent.	-2.79
purine ribonucleoside salvage	Any process which produces a purine nucleoside from derivatives of it, without de novo synthesis.	-2.8
mitochondrial electron transport, cytochrome c to oxygen	The transfer of electrons from cytochrome c to oxygen that occurs during oxidative phosphorylation, mediated by the multisubunit enzyme known as complex IV.	-2.81
determination of adult life span	The control of viability and duration in the adult phase of the life-cycle.	-2.81
activation of transmembrane receptor protein tyrosine kinase activity	Any process that initiates the activity of the inactive transmembrane receptor protein tyrosine kinase activity.	-2.82
regulation of interleukin-6 biosynthetic process	Any process that modulates the frequency, rate or extent of the chemical reactions and pathways resulting in the formation of interleukin-6.	-2.83
protein ubiquitination	The process by which one or more ubiquitin moieties are added to a protein.	-2.83
mitochondrial respiratory chain complex I assembly	The aggregation, arrangement and bonding together of a set of components to form mitochondrial respiratory chain complex I.	-2.84
regulation of neurotransmitter secretion	Any process that modulates the frequency, rate or extent of the regulated release of a neurotransmitter from a cell or group of cells.	-2.85
glycerophospholipid biosynthetic process	The chemical reactions and pathways resulting in the formation of glycerophospholipids, any derivative of glycerophosphate that contains at least one O-acyl, O-alkyl, or O-alkenyl group attached to the glycerol residue.	-2.85
defense response to Gram-negative bacterium	Reactions triggered in response to the presence of a Gram-negative bacterium that act to protect the cell or organism.	-2.88
gastrulation with mouth forming second	A complex and coordinated series of cellular movements that occurs at the end of cleavage during embryonic development of most animals. In Deuterostomes the initial blastopore becomes the anus and the mouth forms second.	-2.91
regulation of dopamine metabolic process	Any process that modulates the frequency, rate or extent of the chemical reactions and pathways involving dopamine.	-2.93
positive regulation of organ growth	Any process that activates or increases the frequency, rate or extent of growth of an organ of an organism.	-2.93
micturition	The regulation of body fluids process by which parasympathetic nerves stimulate the bladder wall muscle to contract and expel urine from the body.	-2.93
hippocampus development	The progression of the hippocampus over time from its initial formation until its mature state.	-2.93
male genitalia development	The process whose specific outcome is the progression of the male genitalia over time, from its formation to the mature structure.	-2.94
negative regulation of systemic arterial blood pressure	The process that reduces the force with which blood travels through the systemic arterial circulatory system.	-2.96
regulation of intracellular transport	Any process that modulates the frequency, rate or extent of the directed movement of substances within cells.	-2.97
regulation of locomotion	Any process that modulates the frequency, rate or extent of locomotion of a cell or organism.	-2.98
surfactant homeostasis	Any process involved in the maintenance of an equilibrium of the surface-active lipoprotein mixture which coats the alveoli.	-3.03
regulation of cell motion	Any process that modulates the frequency, rate or extent of the movement of a cell.	-3.08
sensory cilium assembly	The assembly of a sensory cilium, a primary cilium found on sensory neurons that contains an a 9+0 axonemal arrangement of microtubules.	-3.11
glycogen biosynthetic process	The chemical reactions and pathways resulting in the formation of glycogen, a polydisperse, highly branched glucan composed of chains of D-glucose residues.	-3.13
xenobiotic metabolic process	The chemical reactions and pathways involving a xenobiotic compound, a compound foreign to living organisms. Used of chemical compounds, e.g. a xenobiotic chemical, such as a pesticide.	-3.16
cell development	The process whose specific outcome is the progression of the cell over time, from its formation to the mature structure. Cell development does not include the steps involved in committing a cell to a specific fate.	-3.16
spinal cord motor neuron differentiation	The process whereby neuroepithelial cells in the ventral neural tube acquire specialized structural and/or functional features of motor neurons. Motor neurons innervate an effector (muscle or glandular) tissue and are responsible for transmission of motor impulses from the brain to the periphery. Differentiation includes the processes involved in commitment of a cell to a specific fate.	-3.18
regulation of striated muscle contraction	Any process that modulates the frequency, rate or extent of striated muscle contraction.	-3.19
cilium morphogenesis	A process that is carried out at the cellular level and by which the structure of a cilium is organized. Morphogenesis pertains to the creation of form.	-3.19
positive regulation of vasodilation	Any process that activates or increases the frequency, rate or extent of vasodilation.	-3.2
protein complex localization	Any process by which a protein complex is transported to, or maintained in, a specific location.	-3.24
positive regulation of ion transport	Any process that activates or increases the frequency, rate or extent of the directed movement of charged atoms or small charged molecules into, out of, within or between cells.	-3.24
negative regulation of insulin secretion	Any process that stops, prevents or reduces the frequency, rate or extent of the regulated release of insulin.	-3.31
translational termination	The process resulting in the release of a polypeptide chain from the ribosome, usually in response to a termination codon (UAA, UAG, or UGA in the universal genetic code).	-3.32
sensory perception of pain	The series of events required for an organism to receive a painful stimulus, convert it to a molecular signal, and recognize and characterize the signal. Pain is medically defined as the physical sensation of discomfort or distress caused by injury or illness, so can hence be described as a harmful stimulus which signals current (or impending) tissue damage. Pain may come from extremes of tempera…	-3.32
cell-substrate junction assembly	The aggregation, arrangement and bonding together of a set of components to form a junction between a cell and its substrate.	-3.32
insulin-like growth factor receptor signaling pathway	The series of molecular signals generated as a consequence of the insulin-like growth factor receptor binding to one of its physiological ligands.	-3.33
regulation of sodium ion transport	Any process that modulates the frequency, rate or extent of the directed movement of sodium ions (Na+) into, out of, within or between cells.	-3.4
blood coagulation, extrinsic pathway	A pathway of blood coagulation in which the earlier stages of the cascade are bypassed and the activation of factor X to factor Xa is effected by the combination of factor VIIa + thromboplastin; this second pathway occurs when tissue extracts are present in optimal amounts and is much more rapid than the intrinsic pathway.	-3.42
heat generation	Any homeostatic process by which an organism produces heat, thereby raising its internal temperature.	-3.46
axoneme assembly	The assembly and organization of an axoneme, the bundle of microtubules and associated proteins that forms the core of cilia and flagella in eukaryotic cells and is responsible for their movements.	-3.46
cellular response to insulin stimulus	A change in state or activity of a cell (in terms of movement, secretion, enzyme production, gene expression, etc.) as a result of an insulin stimulus. Insulin is a polypeptide hormone produced by the islets of Langerhans of the pancreas in mammals, and by the homologous organs of other organisms.	-3.62
sterol biosynthetic process	The chemical reactions and pathways resulting in the formation of sterols, steroids with one or more hydroxyl groups and a hydrocarbon side-chain in the molecule.	-3.63
response to zinc ion	A change in state or activity of a cell or an organism (in terms of movement, secretion, enzyme production, gene expression, etc.) as a result of a zinc ion stimulus.	-3.63
binding of sperm to zona pellucida	The process by which the sperm binds to the zona pellucida glycoprotein layer of the egg. The process begins with the attachment of the sperm plasma membrane to the zona pellucida and includes attachment of the acrosome inner membrane to the zona pellucida after the acrosomal reaction takes place.	-4.1
