# Supplementary material for: Systems Biology Analysis of Gene Expression during In Vivo Mycobacterium avium paratuberculosis Enteric Colonization Reveals Role for Immune Tolerance
Source: PLoS One. 2012 Aug 17;7(8):e42127. doi: 10.1371/journal.pone.0042127 (PMC3422314; doi:10.1371/journal.pone.0042127)
Supplement: Table S4 — Mechanistic Genes Identified by Dynamic Bayesian Modeling. State of modulation is indicated by the “+" for up-regulation and “−" for down-regulation. (XLS) [file pone.0042127.s005.xls]

## Sheet: Sheet1
Table S4. Mechanistic Genes Identified by Dynamic Bayesian Modeling.
MAP vs PBS*	Gene Symbol	Gene Description
-	ACTB	actin, beta
-	ACTN1	actinin, alpha 1
-	ADRA2A	adrenergic, alpha-2A-, receptor
-	AKT1	v-akt murine thymoma viral oncogene homolog 1
-	ANAPC5	anaphase promoting complex subunit 5
-	ASIP	agouti signaling protein, nonagouti homolog (mouse)
-	ATP2A3	ATPase, Ca++ transporting, ubiquitous
-	ATP2B3	ATPase, Ca++ transporting, plasma membrane 3
-	ATP2B4	ATPase, Ca++ transporting, plasma membrane 4
-	AVP	arginine vasopressin (neurophysin II, antidiuretic hormone, diabetes insipidus, neurohypophyseal)
-	Abca3	ATP-binding cassette, sub-family A (ABC1), member 3
-	Abcb7	ATP-binding cassette, sub-family B (MDR/TAP), member 7
-	Abcb8	ATP-binding cassette, sub-family B (MDR/TAP), member 8
-	Abcc10	ATP-binding cassette, sub-family C (CFTR/MRP), member 10
-	Ace2	angiotensin I converting enzyme (peptidyl-dipeptidase A) 2
-	BMP2	bone morphogenetic protein 2
-	C1R	complement component 1, r subcomponent
-	C5	complement component 5
-	CAMK2D	calcium/calmodulin-dependent protein kinase (CaM kinase) II delta
-	CAMKK2	calcium/calmodulin-dependent protein kinase kinase 2, beta
-	CARD11	caspase recruitment domain family, member 11
-	CCNA1	cyclin A1
-	CCND3	cyclin D3
-	CD81	CD81 molecule
-	CD99	CD99 molecule
-	CDC2	cell division cycle 2, G1 to S and G2 to M
-	CDC20	cell division cycle 20 homolog (S. cerevisiae)
-	CDC23	cell division cycle 23 homolog (S. cerevisiae)
-	CDC45L	CDC45 cell division cycle 45-like (S. cerevisiae)
-	CDC6	cell division cycle 6 homolog (S. cerevisiae)
-	CFH	complement factor H
-	CFL1	cofilin 1 (non-muscle)
-	CHRM3	cholinergic receptor, muscarinic 3
-	CLDN7	claudin 7
-	COPA	coatomer protein complex, subunit alpha
-	CSF1	colony stimulating factor 1 (macrophage)
-	CSF1R	colony stimulating factor 1 receptor, formerly McDonough feline sarcoma viral (v-fms) oncogene homol
-	CSF3	colony stimulating factor 3 (granulocyte)
-	CSK	c-src tyrosine kinase
-	CSPG2	Versican
-	CTNNA1	catenin (cadherin-associated protein), alpha 1, 102kDa
-	CTSL	cathepsin L1
-	CXCL13	chemokine (C--C motif) ligand 13 (B-cell chemoattractant)
-	CYBA	cytochrome b-245, alpha polypeptide
-	Col4a1	collagen, type IV, alpha 1
-	DCT	dopachrome tautomerase (dopachrome delta-isomerase, tyrosine-related protein 2)
-	DUSP14	dual specificity phosphatase 14
-	DUSP4	dual specificity phosphatase 4
-	EP300	E1A binding protein p300
-	F5	coagulation factor V (proaccelerin, labile factor)
-	F8VWF	von Willebrand factor
-	F9	coagulation factor IX (plasma thromboplastic component, Christmas disease, hemophilia B)
-	FBP1	folate receptor 1 (adult)
-	FZD5	frizzled homolog 5 (Drosophila)
-	GAL	galanin prepropeptide
-	GAS1	growth arrest-specific 1
-	GK	glycerol kinase
-	GNAI3	guanine nucleotide binding protein (G protein), alpha inhibiting activity polypeptide 3
-	GPR35	G protein-coupled receptor 35
-	GRB2	growth factor receptor-bound protein 2
-	HLA-A	major histocompatibility complex, class I, A
-	HMGB2	high-mobility group box 2
-	IFNA13	interferon, alpha 13
-	IL12B	interleukin 12B (natural killer cell stimulatory factor 2, cytotoxic lymphocyte maturation factor 2,
-	IL15	interleukin 15
-	IL2	interleukin 2
-	IL22RA1	interleukin 22 receptor, alpha 1
-	IL23A	interleukin 23, alpha subunit p19
-	IL2RA	interleukin 2 receptor, alpha
-	IL4	interleukin 4
-	IL4R	interleukin 4 receptor
-	IL7	interleukin 7
-	INHBB	inhibin, beta B
-	INPP1	inositol polyphosphate-1-phosphatase
-	INS	Insulin
-	ITGA2B	integrin, alpha 2b (platelet glycoprotein IIb of IIb/IIIa complex, antigen CD41)
-	ITGA4	integrin, alpha 4 (antigen CD49D, alpha 4 subunit of VLA-4 receptor)
-	ITGAM	integrin, alpha M (complement component 3 receptor 3 subunit)
-	ITGB4	integrin, beta 4
-	ITGB7	integrin, beta 7
-	JUN	jun oncogene
-	KDR	kinase insert domain receptor (a type III receptor tyrosine kinase)
-	LCK	lymphocyte-specific protein tyrosine kinase
-	MAP2K2	mitogen-activated protein kinase kinase 2
-	MAP2K4	mitogen-activated protein kinase kinase 4
-	MAP3K1	mitogen-activated protein kinase kinase kinase 1
-	MAPK4	mitogen-activated protein kinase 4
-	MC1R	melanocortin 1 receptor (alpha melanocyte stimulating hormone receptor)
-	MYH14	myosin, heavy chain 14
-	NFATC1	nuclear factor of activated T-cells, cytoplasmic, calcineurin-dependent 1
-	NFKB2	nuclear factor of kappa light polypeptide gene enhancer in B-cells 2 (p49/p100)
-	NFKBIB	nuclear factor of kappa light polypeptide gene enhancer in B-cells inhibitor, beta
-	NFYC	nuclear transcription factor Y, gamma
-	NGFB	nerve growth factor (beta polypeptide)
-	NPB	neuropeptide B
-	P2RX1	purinergic receptor P2X, ligand-gated ion channel, 1
-	PFKL	phosphofructokinase, liver
-	PIAS1	protein inhibitor of activated STAT, 1
-	PIK3CA	phosphoinositide-3-kinase, catalytic, alpha polypeptide
-	PIK3R1	phosphoinositide-3-kinase, regulatory subunit 1 (alpha)
-	PIK3R2	phosphoinositide-3-kinase, regulatory subunit 2 (beta)
-	PKM2	pyruvate kinase, muscle
-	PLA2G2A	phospholipase A2, group IIA (platelets, synovial fluid)
-	PLCG2	phospholipase C, gamma 2 (phosphatidylinositol-specific)
-	PPP1CB	protein phosphatase 1, catalytic subunit, beta isoform
-	PPP1R12A	protein phosphatase 1, regulatory (inhibitor) subunit 12A
-	PPP2CA	protein phosphatase 2 (formerly 2A), catalytic subunit, alpha isoform
-	PRKACA	protein kinase, cAMP-dependent, catalytic, alpha
-	PRKACB	protein kinase, cAMP-dependent, catalytic, beta
-	PTPN1	protein tyrosine phosphatase, non-receptor type 1
-	PTPN11	protein tyrosine phosphatase, non-receptor type 11 (Noonan syndrome 1)
-	PTPN6	protein tyrosine phosphatase, non-receptor type 6
-	Pecam1	platelet/endothelial cell adhesion molecule 1
-	Plxna2	plexin A2
-	Polr2a	polymerase (RNA) II (DNA directed) polypeptide A
-	Psmd12	proteasome (prosome, macropain) 26S subunit, non-ATPase, 12
-	RAC1	ras-related C3 botulinum toxin substrate 1 (rho family, small GTP binding protein Rac1)
-	RAP1A	RAP1A, member of RAS oncogene family
-	RAP1B	RAP1B, member of RAS oncogene family
-	RAPGEF1	Rap guanine nucleotide exchange factor (GEF) 1
-	RASGRP4	RAS guanyl releasing protein 4
-	RFX5	regulatory factor X, 5 (influences HLA class II expression)
-	ROCK2	Rho-associated, coiled-coil containing protein kinase 2
-	RPS6	ribosomal protein S6
-	SEMA3C	sema domain, immunoglobulin domain (Ig), short basic domain, secreted, (semaphorin) 3C
-	SOCS1	suppressor of cytokine signaling 1
-	SOCS3	suppressor of cytokine signaling 3
-	STAM2	signal transducing adaptor molecule (SH3 domain and ITAM motif) 2
-	STAT6	signal transducer and activator of transcription 6, interleukin-4 induced
-	STK3	serine/threonine kinase 3 (STE20 homolog, yeast)
-	Srp72	signal recognition particle 72kDa
-	TCF7L2	transcription factor 7-like 2 (T-cell specific, HMG-box)
-	TLN1	talin 1
-	TLR7	toll-like receptor 7
-	TNFRSF18	tumor necrosis factor receptor superfamily, member 18
-	Tnxb	cAMP responsive element binding protein-like 1
-	UBE2D2	ubiquitin-conjugating enzyme E2D 2 (UBC4/5 homolog, yeast)
-	VCAM1	vascular cell adhesion molecule 1
-	VIL2	villin 2 (ezrin)
-	VIPR2	vasoactive intestinal peptide receptor 2
-	WEE1	WEE1 homolog (S. pombe)
+	ABL1	c-abl oncogene 1, receptor tyrosine kinase
+	ADAM17	ADAM metallopeptidase domain 17 (tumor necrosis factor, alpha, converting enzyme)
+	ADCY8	adenylate cyclase 8 (brain)
+	ADRA1A	adrenergic, alpha-1A-, receptor
+	ADRA2B	adrenergic, alpha-2B-, receptor
+	AGRP	agouti related protein homolog (mouse)
+	AKT3	v-akt murine thymoma viral oncogene homolog 3 (protein kinase B, gamma)
+	ANAPC1	anaphase promoting complex subunit 1
+	APC	adenomatous polyposis coli
+	APLN	Apelin
+	ATF4	activating transcription factor 4 (ta-responsive enhancer element B67)
+	AXIN1	axin 1
+	Abcb4	ATP-binding cassette, sub-family B (MDR/TAP), member 4
+	Abcc9	ATP-binding cassette, sub-family C (CFTR/MRP), member 9
+	Abcd3	ATP-binding cassette, sub-family D (ALD), member 3
+	Agrn	Agrin
+	Apoa2	apolipoprotein A-II
+	BCAR1	breast cancer anti-estrogen resistance 1
+	BDNF	brain-derived neurotrophic factor
+	BID	BH3 interacting domain death agonist
+	BLR1	chemokine (C--C motif) receptor 5
+	C2	complement component 2
+	CALM3	calmodulin 3 (phosphorylase kinase, delta)
+	CAMK2G	calcium/calmodulin-dependent protein kinase (CaM kinase) II gamma
+	CASP9	caspase 9, apoptosis-related cysteine peptidase
+	CCL5	chemokine (C-C motif) ligand 5
+	CCR4	chemokine (C-C motif) receptor 4
+	CCR8	chemokine (C-C motif) receptor 8
+	CD1B	CD1b molecule
+	CD37	CD37 molecule
+	CD3E	CD3e molecule, epsilon (CD3-TCR complex)
+	CD4	CD4 molecule
+	CD48	CD48 molecule
+	CD5	CD5 molecule
+	CD59	CD59 molecule, complement regulatory protein
+	CD86	CD86 molecule
+	CDK4	cyclin-dependent kinase 4
+	CGN	Cingulin
+	CLDN3	claudin 3
+	CNTN1	contactin 1
+	CSDA	cold shock domain protein A
+	CSNK2A2	casein kinase 2, alpha prime polypeptide
+	CTBP1	C-terminal binding protein 1
+	CXCL11	chemokine (C--C motif) ligand 11
+	CYFIP1	cytoplasmic FMR1 interacting protein 1
+	Cldn16	claudin 16
+	DAG1	dystroglycan 1 (dystrophin-associated glycoprotein 1)
+	DCN	Decorin
+	DF	complement factor D (adipsin)
+	DFFB	DNA fragmentation factor, 40kDa, beta polypeptide (caspase-activated DNase)
+	DRD1	dopamine receptor D1
+	DRD5	dopamine receptor D5
+	E2F6	E2F transcription factor 6
+	EDN1	endothelin 1
+	FGA	fibrinogen alpha chain
+	FGB	fibrinogen beta chain
+	FGF2	fibroblast growth factor 2 (basic)
+	FGG	fibrinogen gamma chain
+	FLT1	fms-related tyrosine kinase 1 (vascular endothelial growth factor/vascular permeability factor recap
+	FLT3	fms-related tyrosine kinase 3
+	FRAT2	frequently rearranged in advanced T-cell lymphomas 2
+	GCGR	glucagon receptor
+	GHR	growth hormone receptor
+	GHRL	ghrelin/obestatin preprohormone
+	GIT1	G protein-coupled receptor kinase interactor 1
+	GNAI1	guanine nucleotide binding protein (G protein), alpha inhibiting activity polypeptide 1
+	GNAQ	guanine nucleotide binding protein (G protein), q polypeptide
+	GPR23	lysophosphatidic acid receptor 4
+	GRM7	glutamate receptor, metabotropic 7
+	GSK3B	glycogen synthase kinase 3 beta
+	Gbl	G protein beta subunit-like
+	HSPA8	heat shock 70kDa protein 8
+	HTR2A	5-hydroxytryptamine (serotonin) receptor 2A
+	ID1	inhibitor of DNA binding 1, dominant negative heli-loop-helix protein
+	IFNG	interferon, gamma
+	IGF1R	insulin-like growth factor 1 receptor
+	IKBKAP	inhibitor of kappa light polypeptide gene enhancer in B-cells, kinase comple-associated protein
+	IKBKB	inhibitor of kappa light polypeptide gene enhancer in B-cells, kinase beta
+	IL18	interleukin 18 (interferon-gamma-inducing factor)
+	IL18RAP	interleukin 18 receptor accessory protein
+	IL1A	interleukin 1, alpha
+	IL1B	interleukin 1, beta
+	IMPA2	inositol(myo)-1(or 4)-monophosphatase 2
+	INADL	InaD-like (Drosophila)
+	ITGB3	integrin, beta 3 (platelet glycoprotein IIIa, antigen CD61)
+	ITPR3	inositol 1,4,5-triphosphate receptor, type 3
+	JAG2	jagged 2
+	LHCGR	luteinizing hormone/choriogonadotropin receptor
+	LIMK2	LIM domain kinase 2
+	MAP3K12	mitogen-activated protein kinase kinase kinase 12
+	MAPT	microtubule-associated protein tau
+	MME	membrane metallo-endopeptidase
+	MMP7	matrix metallopeptidase 7 (matrilysin, uterine)
+	NCF1	neutrophil cytosolic factor 1
+	NFATC4	nuclear factor of activated T-cells, cytoplasmic, calcineurin-dependent 4
+	NOTCH3	Notch homolog 3 (Drosophila)
+	NRXN3	neurexin 3
+	NTS	neurotensin
+	Nck2	non-catalytic region of tyrosine kinase adaptor protein 2
+	ORC3L	origin recognition complex, subunit 3-like (yeast)
+	OXT	oxytocin, prepro- (neurophysin I)
+	Olr1	oxidized low density lipoprotein (lectin-like) receptor 1
+	PCK1	phosphoenolpyruvate carboxykinase 1 (soluble)
+	PCK2	phosphoenolpyruvate carboxykinase 2 (mitochondrial)
+	PDGFC	platelet derived growth factor C
+	PDK1	pyruvate dehydrogenase kinase, isozyme 1 (EC:2.7.1.99)
+	PDPK1	3-phosphoinositide dependent protein kinase-1
+	PLA2G1B	phospholipase A2, group IB (pancreas)
+	PLCB4	phospholipase C, beta 4
+	PLD1	phospholipase D1, phosphatidylcholine-specific
+	POLR2E	polymerase (RNA) II (DNA directed) polypeptide E, 25kDa
+	POLR3K	polymerase (RNA) III (DNA directed) polypeptide K, 12.3 kDa
+	PPP1CA	protein phosphatase 1, catalytic subunit, alpha isoform (EC:3.1.3.16)
+	PRKAR2B	protein kinase, cAMP-dependent, regulatory, type II, beta
+	PRKCA	protein kinase C, alpha
+	PSMA6	proteasome (prosome, macropain) subunit, alpha type, 6
+	PTH	parathyroid hormone
+	PVRL1	poliovirus receptor-related 1 (herpesvirus entry mediator C)
+	Prkab2	protein kinase, AMP-activated, beta 2 non-catalytic subunit
+	Pvr	poliovirus receptor mRNA, clone H20A
+	RAB13	RAB13, member RAS oncogene family
+	RAB3B	RAB3B, member RAS oncogene family
+	RAC3	ras-related C3 botulinum toxin substrate 3 (rho family, small GTP binding protein Rac3)
+	RGS3	regulator of G-protein signaling 3
+	RHOB	ras homolog gene family, member B
+	RPS6KB2	ribosomal protein S6 kinase, 70kDa, polypeptide 2
+	Rapgef3	Rap guanine nucleotide exchange factor (GEF) 3
+	SEMA3F	sema domain, immunoglobulin domain (Ig), short basic domain, secreted, (semaphorin) 3F
+	SERPINE1	serpin peptidase inhibitor, clade E (nexin, plasminogen activator inhibitor type 1), member 1
+	SFRP2	secreted frizzled-related protein 2
+	SFRP4	secreted frizzled-related protein 4
+	SMAD3	SMAD family member 3
+	SOCS6	suppressor of cytokine signaling 6
+	STAT5B	signal transducer and activator of transcription 5B
+	Sec61a2	Sec61, alpha subunit 2 (S. cerevisiae)
+	Sema6d	sema domain, transmembrane domain (TM), and cytoplasmic domain, (semaphorin) 6D
+	Srgap3	SLIT-ROBO Rho GTPase activating protein 3
+	TCF7L1	transcription factor 7-like 1 (T-cell specific, HMG-box)
+	THBS2	thrombospondin 2
+	TLR4	toll-like receptor 4
+	TLR9	toll-like receptor 9
+	TNF	tumor necrosis factor (TNF superfamily, member 2)
+	TNFRSF11A	tumor necrosis factor receptor superfamily, member 11a, NFKB activator
+	TUBB1	tubulin, beta 1
+	TYRP1	tyrosinase-related protein 1
+	VEGFB	vascular endothelial growth factor B
+	VIP	vasoactive intestinal peptide
* State of modulation is indicated by the “+” for up and “-“ for down
