# Supplementary material for: Systems Biology Analysis of Gene Expression during In Vivo Mycobacterium avium paratuberculosis Enteric Colonization Reveals Role for Immune Tolerance
Source: PLoS One. 2012 Aug 17;7(8):e42127. doi: 10.1371/journal.pone.0042127 (PMC3422314; doi:10.1371/journal.pone.0042127)
Supplement: Table S5 — Mechanistic Gene Cross-Talk. This Table provides list of mechanistic genes for 43 pathways involved in signaling and immune response. Several mechanistic genes are associated in multiple pathways that may be the source of cross-talk, and thus, have more significant influence governing the host immune tolerance to MAP. Of the 43 pathways analyzed, 36 pathways had at least one overlapping mechanistic gene. It was found that 141 mechanistic genes had overlaps within the 36 pathways examined. (XLS) [file pone.0042127.s006.xls]

## Sheet: Sheet1
Table S5. Mechanistic Gene Cross-Talk.
Symbol	Description	t=30	t=60	t=120	t=240	t=480	t=720	Overlapping Pathways	Number Pathways Overlap
AKT2	v-akt murine thymoma viral oncogene homolog 2	-0.13	1.75	0	2.23	-1.99	-2.27	Adipocytokine signaling ;Insulin signaling ;Fc epsilon RI signaling ;T cell receptor signaling ;Toll-like receptor signaling ;Tight junction;Integrin-mediated cell adhesion;VEGF signaling ;mTOR signaling ;ErbB signaling ;MAPK signaling	11
MAP2K2	mitogen-activated protein kinase kinase 2	0	0	-3.35	-0.98	1.31	0	Anthrax Toxin Mechanism of Action ;Melanogenesis;GnRH signaling ;Insulin signaling ;Long-term depression;Long-term potentiation;Fc epsilon RI signaling ;VEGF signaling ;ErbB signaling ;MAPK signaling	10
AKT1	v-akt murine thymoma viral oncogene homolog 1	0	0	0	2.25	2.34	-2.8	Trefoil Factors Initiate Mucosal Healing;Adipocytokine signaling ;Fc epsilon RI signaling ;T cell receptor signaling ;Tight junction;Integrin-mediated cell adhesion;mTOR signaling ;ErbB signaling ;MAPK signaling	9
AKT3	v-akt murine thymoma viral oncogene homolog 3 (protein kinase B, gamma)	2.27	0.42	-0.73	0	0	-1.98	Adipocytokine signaling ;Insulin signaling ;Fc epsilon RI signaling ;T cell receptor signaling ;Toll-like receptor signaling ;Integrin-mediated cell adhesion;VEGF signaling ;mTOR signaling ;MAPK signaling	9
MAP2K1	mitogen-activated protein kinase kinase 1	-3.32	0	-0.65	0.29	1.72	0	CCR3 signaling in Eosinophils ;Anthrax Toxin Mechanism of Action ;Melanogenesis;Insulin signaling ;Fc epsilon RI signaling ;VEGF signaling ;Dorso-ventral axis formation;ErbB signaling ;MAPK signaling	9
MAPK1	mitogen-activated protein kinase 1	-1.19	-2.37	0	0	1.01	-1.58	Trefoil Factors Initiate Mucosal Healing;Epithelial cell signaling;Adipocytokine signaling ;Insulin signaling ;Long-term potentiation;Leukocyte transendothelial migration;Integrin-mediated cell adhesion;TGF-beta signaling ;MAPK signaling	9
PIK3R1	phosphoinositide-3-kinase, regulatory subunit 1 (alpha)	0	1.84	0	-1.26	2.68	-2.8	Leukocyte transendothelial migration;Fc epsilon RI signaling ;T cell receptor signaling ;Toll-like receptor signaling ;Integrin-mediated cell adhesion;VEGF signaling ;mTOR signaling ;Phosphatidylinositol signaling system;ErbB signaling	9
EP300	E1A binding protein p300	0	0.11	-2.14	-0.74	-0.61	-2.29	Melanogenesis;Long-term potentiation;Adherens junction;TGF-beta signaling ;Notch signaling ;Cell cycle;Calcium signaling	7
NFKB1	nuclear factor of kappa light polypeptide gene enhancer in B-cells 1 (p105)	-1.47	0	0	-0.59	-2.6	2.25	CD40L Signaling ;Epithelial cell signaling in Helicobacter pylori infection;Adipocytokine signaling ;T cell receptor signaling ;Toll-like receptor signaling ;Calcium signaling ;MAPK signaling	7
PIK3CA	phosphoinositide-3-kinase, catalytic, alpha polypeptide	1.39	-0.53	-2.05	-2.26	-1.57	-1.13	Insulin signaling ;Leukocyte transendothelial migration;Fc epsilon RI signaling ;VEGF signaling ;mTOR signaling ;Phosphatidylinositol signaling system;ErbB signaling	7
PRKACB	protein kinase, cAMP-dependent, catalytic, beta	0	0.06	2.3	-1.12	0	2.94	Melanogenesis;GnRH signaling ;Insulin signaling ;Long-term potentiation;Hedgehog signaling ;Calcium signaling ;MAPK signaling	7
CTNNB1	catenin (cadherin-associated protein), beta 1, 88kDa	-2.95	0	-0.37	2.86	0	0	Trefoil Factors Initiate Mucosal Healing;Pathogenic Escherichia coli infection;Melanogenesis;Leukocyte transendothelial migration;Tight junction;Adherens junction	6
JUN	jun oncogene	-2.56	-1.67	0	2.06	0	0	Epithelial cell signaling in Helicobacter pylori infection;GnRH signaling ;T cell receptor signaling ;Toll-like receptor signaling ;ErbB signaling ;MAPK signaling	6
PLCB4	phospholipase C, beta 4	2.84	0	2	0	0	0	Melanogenesis;GnRH signaling ;Long-term depression;Long-term potentiation;Phosphatidylinositol signaling system;Calcium signaling	6
CALM2	calmodulin 2 (phosphorylase kinase, delta)	-3.1	0	-1.76	-0.34	0	0	Melanogenesis;GnRH signaling ;Insulin signaling ;Phosphatidylinositol signaling system;Calcium signaling	5
CAMK2D	calcium/calmodulin-dependent protein kinase (CaM kinase) II delta	0	-0.1	2.1	0	1.71	2.8	Melanogenesis;GnRH signaling ;Long-term potentiation;Calcium signaling ;ErbB signaling	5
CAMK2G	calcium/calmodulin-dependent protein kinase (CaM kinase) II gamma	1.11	0.25	0	0	2.29	3.34	Melanogenesis;GnRH signaling ;Long-term potentiation;Calcium signaling ;ErbB signaling	5
ERBB2	v-erb-b2 erythroblastic leukemia viral oncogene homolog 2, neuro/glioblastoma derived oncogene homol	-1.66	0.39	0.3	-0.99	2.3	2.28	Trefoil Factors Initiate Mucosal Healing;Adherens junction;Dorso-ventral axis formation;Calcium signaling ;ErbB signaling	5
MAP2K6	mitogen-activated protein kinase kinase 6	0	0	2.47	0	0.01	0	GnRH signaling ;Fc epsilon RI signaling ;Toll-like receptor signaling ;Integrin-mediated cell adhesion;MAPK signaling	5
MAPK4	mitogen-activated protein kinase 4	0.14	-0.3	2.38	-3.17	0	0	GnRH signaling ;Adherens junction;Integrin-mediated cell adhesion;TGF-beta signaling ;MAPK signaling	5
PLA2G1B	phospholipase A2, group IB (pancreas)	3.11	0	0.53	0	0	-0.96	GnRH signaling ;Long-term depression;Fc epsilon RI signaling ;VEGF signaling ;MAPK signaling	5
PLA2G2D	phospholipase A2, group IID	0	1.48	0	-2.61	-1.65	0	GnRH signaling ;Long-term depression;Fc epsilon RI signaling ;VEGF signaling ;MAPK signaling	5
PLCB3	phospholipase C, beta 3 (phosphatidylinositol-specific)	-0.92	0	-1.44	0.02	-3.36	2.31	Melanogenesis;GnRH signaling ;Long-term depression;Phosphatidylinositol signaling system;Calcium signaling	5
ROCK2	Rho-associated, coiled-coil containing protein kinase 2	-1.02	2.42	1.87	1.32	-0.41	-4.75	CCR3 signaling in Eosinophils ;Pathogenic Escherichia coli infection;Leukocyte transendothelial migration;Integrin-mediated cell adhesion;TGF-beta signaling	5
ACTB	actin, beta	-2.97	0.03	0	0	0	0	Pathogenic Escherichia coli infection;Tight junction;Adherens junction;Cell Communication	4
CALM1	calmodulin 1 (phosphorylase kinase, delta)	0	0	0	0	2.3	-0.15	Melanogenesis;GnRH signaling ;Insulin signaling ;Phosphatidylinositol signaling system	4
CAMK2A	calcium/calmodulin-dependent protein kinase (CaM kinase) II alpha	2.63	0	1.89	0	0	0	Melanogenesis;GnRH signaling ;Calcium signaling ;ErbB signaling	4
IFNG	interferon, gamma	-2.47	0	1.88	2.12	1.87	0	Cytokine Inflammatory Response;T cell receptor signaling ;TGF-beta signaling ;Cytokine-cytokine receptor interaction	4
NFATC4	nuclear factor of activated T-cells, cytoplasmic, calcineurin-dependent 4	2.97	-1.27	0	1.5	-1.78	1.76	T cell receptor signaling ;VEGF signaling ;Calcium signaling ;MAPK signaling	4
PDPK1	3-phosphoinositide dependent protein kinase-1	0.81	0	1.82	-0.45	1.75	2.24	Insulin signaling ;Integrin-mediated cell adhesion;mTOR signaling ;PPAR signaling	4
PTPN1	protein tyrosine phosphatase, non-receptor type 11 (Noonan syndrome 1)	1.04	-0.12	0	0	1.46	-3.34	Epithelial cell signaling in Helicobacter pylori infection;Adipocytokine signaling ;Insulin signaling ;Leukocyte transendothelial migration	4
RAP1A	RAP1A, member of RAS oncogene family	-1.58	1.22	-4.76	0	-1.01	-2.7	Long-term potentiation;Leukocyte transendothelial migration;Integrin-mediated cell adhesion;MAPK signaling	4
RPS6KB2	ribosomal protein S6 kinase, 70kDa, polypeptide 2	2.93	-1.98	0	0	-1.5	2.39	Insulin signaling ;TGF-beta signaling ;mTOR signaling ;ErbB signaling	4
SORBS1	sorbin and SH3 domain containing 1	0	0.35	0	0.76	2.51	-0.18	Insulin signaling ;Adherens junction;Integrin-mediated cell adhesion;PPAR signaling	4
ACTN1	actinin, alpha 1	1.69	-0.34	-2.27	-2.87	0.91	-2.41	Leukocyte transendothelial migration;Tight junction;Adherens junction	3
ACTN2	actinin, alpha 2	-2.41	1.15	0	-1.9	2.17	2.48	Leukocyte transendothelial migration;Tight junction;Adherens junction	3
BMP2	bone morphogenetic protein 2	1.37	-2.86	0	-0.46	-2.3	2.42	TGF-beta signaling ;Hedgehog signaling ;Cytokine-cytokine receptor interaction	3
CD14	CD14 molecule	3.14	0	0	-1.63	-1.29	-0.78	Pathogenic Escherichia coli infection;Toll-like receptor signaling ;MAPK signaling	3
CDK4	cyclin-dependent kinase 4	0	1.57	-0.09	1.59	2.41	-1.89	T cell receptor signaling ;Tight junction;Cell cycle	3
CLDN3	claudin 3	0	0	0	0	-0.92	-3.08	Leukocyte transendothelial migration;Tight junction;Cell adhesion molecules (CAMs)	3
CLDN7	claudin 7	-1.86	-3.91	0	-1.58	-0.51	0	Leukocyte transendothelial migration;Tight junction;Cell adhesion molecules (CAMs)	3
CTNNA1	catenin (cadherin-associated protein), alpha 1, 102kDa	-3.76	-1.4	-1.94	-0.9	2	0	Leukocyte transendothelial migration;Tight junction;Adherens junction	3
EIF4EBP1	eukaryotic translation initiation factor 4E binding protein 1	0	-2.42	0	-2.14	0	0	Insulin signaling ;mTOR signaling ;ErbB signaling	3
FOS	v-fos FBJ murine osteosarcoma viral oncogene homolog	0	0	2.34	0	0	1.88	T cell receptor signaling ;Toll-like receptor signaling ;MAPK signaling	3
GNA11	guanine nucleotide binding protein (G protein), alpha 11 (Gq class)	2.54	0.11	0	0	0	-1.87	GnRH signaling ;Long-term depression;Calcium signaling	3
GNAI3	guanine nucleotide binding protein (G protein), alpha inhibiting activity polypeptide 3	-2.57	-0.51	-2.38	-1.87	-0.81	1.96	Melanogenesis;Long-term depression;Leukocyte transendothelial migration	3
GNAQ	guanine nucleotide binding protein (G protein), q polypeptide	-3.03	1.82	1.13	-0.26	2.05	1.63	CCR3 signaling in Eosinophils ;Melanogenesis;Calcium signaling	3
GSK3B	glycogen synthase kinase 3 beta	-0.04	1.31	0	1.69	0	2.37	Melanogenesis;Hedgehog signaling ;Cell cycle	3
IL13	interleukin 13	-1.87	0	2.34	1.71	0	-2.03	Cytokine Inflammatory Response;Fc epsilon RI signaling ;Cytokine-cytokine receptor interaction	3
IL1A	interleukin 1, alpha	-0.11	0	0	1.85	1.85	-2.45	Cytokine Inflammatory Response;Cytokine-cytokine receptor interaction;MAPK signaling	3
IL1B	interleukin 1, beta	0	0	0	2.28	1.69	3.91	Toll-like receptor signaling ;Cytokine-cytokine receptor interaction;MAPK signaling	3
IL4	interleukin 4	0	1.66	-0.11	2.42	0	2.62	Cytokine Inflammatory Response;T cell receptor signaling ;Cytokine-cytokine receptor interaction	3
IL6	interleukin 6 (interferon, beta 2)	1.98	0	1.97	2.88	0	1.18	Cytokine Inflammatory Response;Toll-like receptor signaling ;Cytokine-cytokine receptor interaction	3
ITGB1	integrin, beta 1 (fibronectin receptor, beta polypeptide, antigen CD29 includes MDF2, MSK12)	-2.93	0	-1.43	0	1.66	1.59	Trefoil Factors Initiate Mucosal Healing;Leukocyte transendothelial migration;Cell adhesion molecules (CAMs)	3
ITPR3	inositol 1,4,5-triphosphate receptor, type 3	2.68	-0.58	-0.76	-0.44	0	0	Long-term depression;Long-term potentiation;Phosphatidylinositol signaling system	3
MAP3K1	mitogen-activated protein kinase kinase kinase 1	2.74	0	-2.83	-2.58	4.83	-2.24	CD40L Signaling ;GnRH signaling ;MAPK signaling	3
NFKBIB	nuclear factor of kappa light polypeptide gene enhancer in B-cells inhibitor, beta	2.88	0	0	-1.25	-1.19	0	Adipocytokine signaling ;T cell receptor signaling ;Calcium signaling	3
PAK1	p21/Cdc42/Rac1-activated kinase 1 (STE20 homolog, yeast)	0	0	0.27	2.39	1.71	-0.56	Integrin-mediated cell adhesion;ErbB signaling ;MAPK signaling	3
PAK6	p21(CDKN1A)-activated kinase 6	-0.63	0.19	0	-2.51	-0.3	0	T cell receptor signaling ;Integrin-mediated cell adhesion;ErbB signaling	3
PCK1	phosphoenolpyruvate carboxykinase 1 (soluble)	2.35	0	3	2.55	0	1.71	Adipocytokine signaling ;Insulin signaling ;PPAR signaling	3
PCK2	phosphoenolpyruvate carboxykinase 2 (mitochondrial)	-2.67	-1.66	1.95	2.63	1.6	3.06	Adipocytokine signaling ;Insulin signaling ;PPAR signaling	3
PPP2CA	protein phosphatase 2 (formerly 2A), catalytic subunit, alpha isoform	-0.06	0	-0.97	-2.71	-2.86	0	Long-term depression;Tight junction;TGF-beta signaling	3
PRKCA	protein kinase C, alpha	1.08	0	0	-0.1	3.1	0	Pathogenic Escherichia coli infection;GnRH signaling ;Tight junction	3
PRKCB1	protein kinase C, beta 1	0	0.69	-2.58	0	-0.3	-2.13	Melanogenesis;GnRH signaling ;Calcium signaling	3
PTK2	PTK2 protein tyrosine kinase 2	-2.33	0	0	2.35	-2.13	0	Integrin-mediated cell adhesion;VEGF signaling ;ErbB signaling	3
PTPN11	protein tyrosine phosphatase, non-receptor type 11 (Noonan syndrome 1)	1.04	-0.12	0	0	1.46	-3.34	Epithelial cell signaling in Helicobacter pylori infection;Adipocytokine signaling ;Leukocyte transendothelial migration	3
RAC1	ras-related C3 botulinum toxin substrate 1 (rho family, small GTP binding protein Rac1)	-1.07	0	1.14	-2.28	0	0	Leukocyte transendothelial migration;Toll-like receptor signaling ;Integrin-mediated cell adhesion	3
RAC3	ras-related C3 botulinum toxin substrate 3 (rho family, small GTP binding protein Rac3)	0	0	2.44	0	0	0	Fc epsilon RI signaling ;Toll-like receptor signaling ;Integrin-mediated cell adhesion	3
SMAD3	SMAD family member 3	1.7	1.03	2.28	-0.09	-1.49	-2.77	Adherens junction;TGF-beta signaling ;Cell cycle	3
TCF7L1	transcription factor 7-like 1 (T-cell specific, HMG-box)	-3.42	3.25	0.25	-1.54	2.15	1.26	Melanogenesis;Adherens junction;MAPK signaling	3
TCF7L2	transcription factor 7-like 2 (T-cell specific, HMG-box)	-1.06	-2.12	0	-2.28	-0.58	2.79	Melanogenesis;Adherens junction;MAPK signaling	3
ACACB	acetyl-Coenzyme A carboxylase beta	-2.55	-0.85	0	-0.27	1.59	0.64	Adipocytokine signaling ;Insulin signaling	2
ACVR1	activin A receptor, type I	1.96	-1.39	0.21	1.83	1.6	2.54	TGF-beta signaling ;Cytokine-cytokine receptor interaction	2
ADAM17	ADAM metallopeptidase domain 17 (tumor necrosis factor, alpha, converting enzyme)	0	0	0	0	1.99	-2.96	Epithelial cell signaling in Helicobacter pylori infection;Notch signaling	2
ADCY8	adenylate cyclase 8 (brain)	2.38	-0.04	-1.51	0	0.93	0.03	Melanogenesis;Calcium signaling	2
AMH	anti-Mullerian hormone	2.52	-1.61	0	0	0.26	0	TGF-beta signaling ;Cytokine-cytokine receptor interaction	2
CALM3	calmodulin 3 (phosphorylase kinase, delta)	0	0	0	0	0	-2.56	Melanogenesis;Long-term potentiation	2
CCL5	chemokine (C-C motif) ligand 5	1.27	-2.36	1.69	1.59	-0.38	0	Epithelial cell signaling in Helicobacter pylori infection;Cytokine-cytokine receptor interaction	2
CD99	CD99 molecule	-3.1	-0.29	-1.57	-0.37	0.97	0.27	Leukocyte transendothelial migration;Cell adhesion molecules (CAMs)	2
CDC2	cell division cycle 20 homolog (S. cerevisiae)	2.9	-2.12	0	0	-0.55	0.19	Cell cycle;Calcium signaling	2
CDC25C	cell division cycle 25 homolog C (S. pombe)	0	0	0	0	0	2.42	Cell cycle;Calcium signaling	2
CSF3	colony stimulating factor 3 (granulocyte)	-3.13	-1.32	-1.34	4.28	1.5	-1.93	Cytokine Inflammatory Response;Cytokine-cytokine receptor interaction	2
CSK	c-src tyrosine kinase	2.82	-1.13	-1.56	-1.18	0	-1.66	Epithelial cell signaling in Helicobacter pylori infection;Integrin-mediated cell adhesion	2
CSNK2B	casein kinase 2, beta polypeptide	-2.92	0	0	2.19	-0.9	1.02	Tight junction;Adherens junction	2
CXCL11	chemokine (C-X-C motif) ligand 11	1.21	0	0	0	2.04	-5.15	Toll-like receptor signaling ;Cytokine-cytokine receptor interaction	2
CXCL9	chemokine (C-X-C motif) ligand 9	3.04	2.6	0	0	0.27	0	Toll-like receptor signaling ;Cytokine-cytokine receptor interaction	2
Cldn16	claudin 16	0	0	0	0	0	-2.74	Leukocyte transendothelial migration;Cell adhesion molecules (CAMs)	2
DUSP1	dual specificity phosphatase 1	1.69	0.65	1.81	0	0	2.4	CD40L Signaling ;MAPK signaling	2
EDNRB	endothelin receptor type B	2.31	-0.57	0	1.34	-1.04	0.55	Melanogenesis;Calcium signaling	2
ESAM	endothelial cell adhesion molecule	0.88	0	1.18	-0.09	0.75	-2.78	Leukocyte transendothelial migration;Cell adhesion molecules (CAMs)	2
GHR	growth hormone receptor	-1.34	0	0	2.43	0	-0.44	Trefoil Factors Initiate Mucosal Healing;Cytokine-cytokine receptor interaction	2
GNAS	GNAS complex locus	0.51	1.16	-1.16	-3.27	-1.74	0.37	Melanogenesis;GnRH signaling	2
HSPA8	heat shock 70kDa protein 8	-2.73	0	0	2.47	0	2.98	Antigen processing and presentation;MAPK signaling	2
ICAM1	intercellular adhesion molecule 1	2.38	0	0	0	0	0	Leukocyte transendothelial migration;Cell adhesion molecules (CAMs)	2
IFNA13	interferon, alpha 13	1.71	0	-3.01	0	1.14	0	Antigen processing and presentation;Cytokine-cytokine receptor interaction	2
IL12A	interleukin 12A (natural killer cell stimulatory factor 1, cytotoxic lymphocyte maturation factor 1,	1.05	-0.83	0	-2.35	-1.36	1.08	Cytokine Inflammatory Response;Cytokine-cytokine receptor interaction	2
IL15	interleukin 15	0	-0.71	0	0	0.02	-3.17	Cytokine Inflammatory Response;Cytokine-cytokine receptor interaction	2
IL7	interleukin 7	1.57	0	0	0	-2.7	3.61	Cytokine Inflammatory Response;Cytokine-cytokine receptor interaction	2
IL8RB	interleukin 8 receptor, beta	0	-0.25	0	2.05	-0.54	2.88	Epithelial cell signaling in Helicobacter pylori infection;Cytokine-cytokine receptor interaction	2
Jam3	junction adhesion molecule 3	-0.96	-2.1	-0.1	-1.37	0	-2.83	Leukocyte transendothelial migration;Cell adhesion molecules (CAMs)	2
KDR	kinase insert domain receptor (a type III receptor tyrosine kinase)	3.38	0	-0.77	-2.16	-0.44	-4.64	VEGF signaling ;Cytokine-cytokine receptor interaction	2
LCK	lymphocyte-specific protein tyrosine kinase	0	1.33	-0.13	0.94	-2.49	0	T cell receptor signaling ;Calcium signaling	2
LY96	lymphocyte antigen 96	1.51	-0.38	-0.85	-2.34	-1.12	2.23	Pathogenic Escherichia coli infection;Toll-like receptor signaling	2
MAPK10	mitogen-activated protein kinase 10	2.53	0	1.11	0	0	0	Adipocytokine signaling ;MAPK signaling	2
MAPK12	mitogen-activated protein kinase 12	0	-2.46	-0.49	-0.88	0	0	Epithelial cell signaling in Helicobacter pylori infection;Leukocyte transendothelial migration	2
MAPK6	mitogen-activated protein kinase 6	1.5	-2.54	0	0.21	2.27	2.2	TGF-beta signaling ;MAPK signaling	2
MAPKAPK3	mitogen-activated protein kinase-activated protein kinase 3	-2.48	2.93	2.28	-2.28	-1.37	2.22	VEGF signaling ;MAPK signaling	2
NFATC1	nuclear factor of activated T-cells, cytoplasmic, calcineurin-dependent 1	0	-2.77	-1.49	0	-1.6	2.52	T cell receptor signaling ;VEGF signaling	2
NFKB2	nuclear factor of kappa light polypeptide gene enhancer in B-cells 2 (p49/p100)	0	0	-0.05	0	-0.32	2.41	Epithelial cell signaling in Helicobacter pylori infection;MAPK signaling	2
Nck2	non-catalytic region of tyrosine kinase adaptor protein 2	4.34	-2.32	0.42	-1.93	2.07	2.13	Pathogenic Escherichia coli infection;T cell receptor signaling	2
PAK2	p21 (CDKN1A)-activated kinase 2	-0.29	0	0	0	-0.53	-2.7	T cell receptor signaling ;MAPK signaling	2
PAK7	p21(CDKN1A)-activated kinase 7	0.67	0	1.94	0.12	0	2.55	T cell receptor signaling ;ErbB signaling	2
PDK1	pyruvate dehydrogenase kinase, isozyme 1 (EC:2.7.1.99)	0	0	3.1	-1.48	-2.63	0	Fc epsilon RI signaling ;T cell receptor signaling	2
PIK3C2B	phosphoinositide-3-kinase, class 2, beta polypeptide	1.69	0	1.72	2.48	-0.07	0	Toll-like receptor signaling ;Phosphatidylinositol signaling system	2
PIK3C3	phosphoinositide-3-kinase, class 3	-2.43	-0.79	-2.12	0	0	-1.65	T cell receptor signaling ;Toll-like receptor signaling	2
PLCB1	phospholipase C, beta 1 (phosphoinositide-specific)	-2.71	0.71	-0.27	0	0.57	-0.29	Melanogenesis;Phosphatidylinositol signaling system	2
PLCD1	phospholipase C, delta 1	4.19	-0.06	2.24	-1.25	0.84	0	Phosphatidylinositol signaling system;Calcium signaling	2
PPP1CA	protein phosphatase 1, catalytic subunit, alpha isoform (EC:3.1.3.16)	-2.88	2.67	2.99	4.07	-2.18	-2.32	Insulin signaling ;Long-term potentiation	2
PPP1CB	protein phosphatase 1, catalytic subunit, beta isoform	-1.62	-0.11	-3.69	1.29	-3.55	-2.46	Insulin signaling ;Long-term potentiation	2
PPP3CC	protein phosphatase 3 (formerly 2B), catalytic subunit, gamma isoform	0.35	0.47	0	-0.66	-0.14	-2.64	Long-term potentiation;T cell receptor signaling	2
PTPN6	protein tyrosine phosphatase, non-receptor type 6	1.21	-2.68	-1.63	-0.16	0	1.11	T cell receptor signaling ;Adherens junction	2
PTPRC	protein tyrosine phosphatase, receptor type, C (EC:3.1.3.48)	1.22	-0.37	0	0	-2.25	1.22	T cell receptor signaling ;Cell adhesion molecules (CAMs)	2
PTPRM	protein tyrosine phosphatase, receptor type, M	1.13	0	2.27	2.51	0.71	0	Adherens junction;Cell adhesion molecules (CAMs)	2
Prkab2	protein kinase, AMP-activated, beta 2 non-catalytic subunit	0	0	0	-2.24	-2.61	0	Adipocytokine signaling ;Insulin signaling	2
RHOC	ras homolog gene family, member C	0	0	0	1.35	2.16	2.42	Tight junction;Integrin-mediated cell adhesion	2
Rapgef3	Rap guanine nucleotide exchange factor (GEF) 3	-0.56	2.26	0	0	3.27	-0.57	Long-term potentiation;Leukocyte transendothelial migration	2
THBS1	thrombospondin 1	0	1.86	2.45	0.14	2.35	1.52	TGF-beta signaling ;Cell Communication	2
THBS2	thrombospondin 2	-0.66	0	-0.14	3.16	2.56	2.61	TGF-beta signaling ;Cell Communication	2
THBS3	thrombospondin 3	-1.42	2.62	0	2.51	2.47	2.55	TGF-beta signaling ;Cell Communication	2
TLR4	toll-like receptor 4	2.31	0	0	1.57	1.75	1.18	Pathogenic Escherichia coli infection;Toll-like receptor signaling	2
TNFRSF1B	tumor necrosis factor receptor superfamily, member 1B	2.89	0	-1.09	0	0.48	0	Adipocytokine signaling ;Cytokine-cytokine receptor interaction	2
VEGFB	vascular endothelial growth factor B	3.13	-0.74	1.3	-1.1	0	0.51	mTOR signaling ;Cytokine-cytokine receptor interaction	2
WNT10B	wingless-type MMTV integration site family, member 10B	2.8	0	2.12	2.43	1.4	2.07	Melanogenesis;Hedgehog signaling	2
ZAK	sterile alpha motif and leucine zipper containing kinase AZK	2.07	-0.39	-1.58	-3.04	0	0.89	Tight junction;MAPK signaling	2
VEGFB	vascular endothelial growth factor B	3.13	-0.74	1.3	-1.1	0	0.51	mTOR signaling ;Cytokine-cytokine receptor interaction	2
VTN	vitronectin	0.64	2.34	0	0	1.67	-1.26	ECM-receptor interaction;Cell Communication	2
WNT10B	wingless-type MMTV integration site family, member 10B	2.74	0	2.27	2.4	1.62	2.13	Hedgehog signaling ;Wnt signaling	2
WNT5A	wingless-type MMTV integration site family, member 5A	0	-1.41	-1.68	-2.27	2.39	1.96	Hedgehog signaling ;Wnt signaling	2
FLT3	fms-related tyrosine kinase 3 ligand	0	-2.32	1.39	0	1.94	1.9	Cytokine-cytokine receptor interaction	1
IL18	interleukin 18 receptor accessory protein	2.67	0	2.5	2.53	1.81	3.75	Cytokine-cytokine receptor interaction	1
TYR	tyrosinase (oculocutaneous albinism IA)	-1.24	1.2	0	0	2.94	2.45	Melanogenesis	1
